# Supplementary material for: Mitochondrial genetic diversity, selection and recombination in a canine transmissible cancer
Source: eLife. 2016 May 17;5:e14552. doi: 10.7554/eLife.14552 (PMC4869914; doi:10.7554/eLife.14552)
Supplement: Supplementary file 1. — Summary of information available for 449 CTVT tumours and 338 hosts sequenced in this study. Includes data on location, year of collection, CTVT mtDNA clade, tumour and host mtDNA haplotypes, breed, age and sex. DOI: http://dx.doi.org/10.7554/eLife.14552.015 [file elife-14552-supp1.xlsx]

## Sheet: Supplementary file 1
CTVT sample name	Corresponding host sample	Continent	Country	Location of sample collection	Year collected	CTVT clade	Tumour haplotype	Host haplotype	Breed	Age (years)	Sex
100T	100H1	North America	Nicaragua	San Juan del Sur	2010	1	CTVT_1B2b1_32	A1d1a1_6	Terrier cross	2	F
101T	101H	Asia	India	Leh	2010	2	CTVT_2B1g2_36	A6_3	Collie cross	5	M
102T	102H	Asia	India	Leh	2010	2	CTVT_2B1g2_34	A6_2		6	M
103T	103H	Asia	India	Leh	2010	2	CTVT_2B1g2_24	A6_2	Corgi cross	2	M
104T	104H	Asia	India	Leh	2010	2	CTVT_2B1g2_23	A6_2		3	F
105T	NO HOST	Asia	India	Leh	2010	2	CTVT_2B1g2_21	N/A			F
106T	106H	Asia	India	Leh	2010	2	CTVT_2B1g2_21	A6_1		3	F
107T	NO HOST	Asia	India	Leh	2010	2	CTVT_2B1g2_20	N/A	Mixed	9	F
108T	108H	Asia	India	Leh	2010	2	CTVT_2B1g2_25	B1_10	Mixed	5	M
109T	109H	Asia	India	Leh	2010	2	CTVT_2B1g2_25	C1_1	Terrier cross	Older adult	F
110T	110H	Asia	India	Leh	2010	2	CTVT_2B1g2_19	B1_26	Mixed	>7	F
11T	NO HOST	Asia	India	Kolkata	2003	2	CTVT_2B1g2_22	N/A	Mixed	2	F
120T1	120H1	Africa	Kenya	Nakuru	2010	2	CTVT_2B1b1_7	A1a1a_1	Mixed	2	M
122T	NO HOST	Africa	Kenya	Nairobi	2010	2	CTVT_2B1b1_12	N/A	Mixed	5	F
123T	NO HOST	Africa	Kenya	Nairobi	2010	2	CTVT_2B1b1_6	N/A	Mixed	4	F
124T	124H	North America	Grenada	Grenville	2010	2	CTVT_2B1c2	A1d1a_5		3	M
125T	NO HOST	North America	Grenada	Telescope Point	2010	2	CTVT_2B1b5_30	N/A		8	M
126T	126H	North America	Grenada	Grenville	2010	2	CTVT_2B1c2	A1a1a_5		3	M
NO TUMOUR	127H	North America	Grenada	Grenville	2010	N/A	N/A	A1d1a_7		3	F
12T	NO HOST	Asia	India	Kolkata	2003	1	CTVT_1B1a	N/A	Mixed	3	M
133T	NO HOST	North America	Grenada	Satems	2010	2	CTVT_2B1b5_22	N/A		4	M
134T	134H	North America	Grenada		2010	2	CTVT_2B1b5_30	A1a1a_6		Adult	M
135T	135H	Australia and Oceania	Australia	Maningrida	2010	1	CTVT_1B2a1_29	B1_2	Camp dog	Adult	F
136T	136H	Australia and Oceania	Australia	Maningrida	2010	1	CTVT_1B2a1_27	C2_2	Labrador	5	M
137T1	137H	Australia and Oceania	Australia	Maningrida	2010	1	CTVT_1B2a1_30	B1_5	Camp dog	Adult	M
NO TUMOUR	138H	Australia and Oceania	Australia	Maningrida	2010	N/A	N/A	A2_2	Labrador cross	Adult	M
1380T	NO HOST	Asia	China	Kunming	2014	1	CTVT_1A2b2	N/A
1381T	NO HOST	Asia	China	Kunming	2014	1	CTVT_1A2b	N/A
139T	139H	Australia and Oceania and Oceania	Australia	Maningrida	2010	1	CTVT_1B2a1_19	B1_5	Camp dog	>6	F
13T	NO HOST	Asia	India	Kolkata	2003	1	CTVT_1B1b	N/A	Mixed	2	M
140T	140H	Australia and Oceania	Australia	Maningrida	2010	1	CTVT_1B2a1_32	A1d1a1_5	Camp dog	6	F
142T	142H	Australia and Oceania	Australia	Maningrida	2010	1	CTVT_1B2a1_17	A1/A1c/A1e	Camp dog	3	M
143T	143H	Australia and Oceania	Australia	Maningrida	2010	1	CTVT_1B2a1_28	A1d1a1_2	Camp dog	2	M
146T	146H	Asia	India	Leh	2010	2	CTVT_2B1g2_18	A6_2		Adult	M
148T	148H	Asia	India	Leh	2010	2	CTVT_2B1g2_18	A6_2			M
149T	149H	Asia	India	Leh	2010	2	CTVT_2B1g2_26	C1_5	Mixed	Adult	F
151T	151H	Asia	India	Leh	2010	2	CTVT_2B1g2_17	C_1			F
152T	152H	Asia	India	Leh	2010	2	CTVT_2B1g2_27	A2_3			F
153T	153H	Asia	India	Leh	2010	2	CTVT_2B1g2_32	A1/A1c/A1e			F
154T	154H	Asia	India	Leh	2010	2	CTVT_2B1g2_28	A1a1d_2			M
15T1	NO HOST	Europe	Italy	Messina	2009	2	CTVT_2B1b3_4	N/A	Golden retriever		M
179T1	179H	North America	Nicaragua	San Juan del Sur	2010	1	CTVT_1B2b1_22	A1f_2			M
17T1	NO HOST	Europe	Italy	Lamezia	2009	2	CTVT_2B1b3_5	N/A			M
180T	180H	North America	Mexico	Loreto	2010	1	CTVT_1B2b1_41	A1d1a1_2			F
18T1	NO HOST	Europe	Italy	Lamezia	2009	2	CTVT_2B1b3_5	N/A			M
196T	196H	North America	Grenada		2011	2	CTVT_2B1c8	A1a1b_3			M
1T	NO HOST	Europe	Italy	Catania	2001	2	CTVT_2B1b3_3	N/A	Mixed	1	M
209T	209H	Africa	Kenya	Mombasa	2011	2	CTVT_2B1b1_4	A1a1a_1	Doberman cross	3	M
226T	226H	Asia	India	Leh	2011	2	CTVT_2B1g2_27	B1_34	Mixed	>10	F
22T	22H	Australia and Oceania	Australia	Maningrida	2009	1	CTVT_1B2a1_34	A1d1a_3			F
230T	NO HOST	Asia	India	Leh	2011	2	CTVT_2B1g2_29	N/A	Mixed	Adult	M
231T	NO HOST	Asia	India	Leh	2011	2	CTVT_2B1g2_29	N/A	Mixed	Adult	F
232T	NO HOST	Asia	India	Leh	2011	2	CTVT_2B1g2_29	N/A	Mixed	Adult	M
233T	NO HOST	Asia	India	Leh	2011	2	CTVT_2B1g2_30	N/A	Mixed	Adult	F
234T	234H	Asia	India	Leh	2011	2	CTVT_2B1g2_29	A1a1_2	Mixed	Adult	F
235T	NO HOST	Asia	India	Leh	2011	2	CTVT_2B1g2_31	N/A	Mixed	Adult	M
23T	23H	Australia and Oceania	Australia	Maningrida	2009	1	CTVT_1B2a1_41	A1d1a_3			F
24T	24H	Australia and Oceania	Australia	Maningrida	2009	1	CTVT_1B2a1_19	B1_42			F
25T	25H	Australia and Oceania	Australia	Maningrida	2009	1	CTVT_1B2a1_34	A1f_3			M
265T	265H	Australia and Oceania	Australia	Maningrida	2011	1	CTVT_1B2a1_27	A1d1a1_5			F
266T	266H	Australia and Oceania	Australia	Maningrida	2011	1	CTVT_1B2a1_19	A1d1a1_2			F
267T	267H	Australia and Oceania	Australia	Maningrida	2011	1	CTVT_1B2a1_19	A1d1a1_2			F
NO TUMOUR	268H1	Australia and Oceania	Australia	Maningrida	2011	N/A	N/A	A2_4			M
269T	NO HOST	Australia and Oceania	Australia	Maningrida	2011	1	CTVT_1B2a1_27	N/A
26T	26H	Australia and Oceania	Australia	Galiwinku	2009	1	CTVT_1B2a1_22	B1_5			F
270T	270H	Asia	India	Bylakuppe	2011	4	CTVT_4A1	A1a1a_2	Mixed	5-6	M
271T	271H	Asia	India	Bylakuppe	2011	2	CTVT_2B1g1_2	A1a1b_1	Mixed	8	F
273T	NO HOST	Asia	India	Leh	2011	2	CTVT_2B1g2_31	N/A	Mixed	4	M
274T	274H	Asia	India	Leh	2011	2	CTVT_2B1g2_32	A1a_2	Mixed	3	F
275T	275H	Asia	India	Leh	2011	2	CTVT_2B1g2_31	A1a_3	Mixed	5	F
276T	276H	Asia	India	Leh	2011	2	CTVT_2B1g2_33	A1a_4	Mixed	3	F
NO TUMOUR	277H	Asia	India	Leh	2011	N/A	N/A	A1a1d_3	Mixed	6	F
279T	279H	Asia	India	Leh	2011	2	CTVT_2B1g2_33	A1b_1	Mixed	3	F
27T	NO HOST	Australia and Oceania	Australia	Kintore	2009	1	CTVT_1B2a1_23	N/A			F
281T	281H	Asia	India	Bylakuppe	2012	2	CTVT_2B1g1_3	C1_6	Mixed		F
285T	285H	Australia and Oceania	Australia	Galiwinku	2012	1	CTVT_1B2a1_21	A1f_1	Mixed		M
286T1	286H	Australia and Oceania	Australia	Maningrida	2012	1	CTVT_1B2a1_27	A1d1a1_3			M
28T	28H	Australia and Oceania	Australia	Kintore	2009	1	CTVT_1B2a1_25	A1a1a_7			F
29T1	29H	Australia and Oceania	Australia	Galiwinku	2009	1	CTVT_1B2a1_18	A1f_1			F
2T	NO HOST	Asia	Israel		~1999?	1	CTVT_1B2a2_1	N/A	Border collie (grown as a xenograft in mouse)	3	M
308T	308H	Asia	India	Jaipur	2012	2	CTVT_2B1g2_40	A1b_2	Mixed	>0.5	F
309T	309H	Asia	India	Jaipur	2012	2	CTVT_2B1g2_40	A1d2a_1	Mixed	>0.5	F
310T	310H	Asia	India	Jaipur	2012	2	CTVT_2B1g2_41	A1d2a_1	Mixed	>0.5	M
313T	313H	Asia	India	Jaipur	2012	3	CTVT_3A1	C1_4			F
315T	315H	Asia	India	Jaipur	2012	2	CTVT_2B1g2_39	A1a1d_4	Mixed	>5	F
317T	317H	Asia	India	Jaipur	2012	2	CTVT_2B1g2_42	A1a1d_5	Mixed	Adult	F
321T2	321H6	Africa	Tanzania	Dar es Salaam	2011	1	CTVT_1B2a2_2	A1b_3	Mixed	1	F
324T2	324H5	Africa	Tanzania	Dar es Salaam	2011	1	CTVT_1B2a2_3	C2_1	Mixed	2	F
326T	326H	South America	Ecuador	Ibarra	2011	1	CTVT_1B2b2_26	A1a1b_1	Rottweiler cross	5	F
32T	NO HOST	Europe	Portugal	Lisbon	2009	2	CTVT_2B1a1	N/A			F
335T	335H	North America	Grenada		2012	2	CTVT_2B1b5_15	B1_27			F
336T	NO HOST	North America	Grenada		2012	2	CTVT_2B1c8	N/A
338T	338H	North America	Grenada		2012	2	CTVT_2B1b5_19	A1a1a1_1			M
339T	339H	North America	Grenada		2012	2	CTVT_2B1b5_29	A1d1a1_7			F
33T	NO HOST	Africa	Cape Verde	Praia	2009	2	CTVT_2B1a3	N/A			F
341T	341H	North America	Grenada		2012	2	CTVT_2B1b5_16	B1_1			F
342T	342H	North America	Grenada		2012	3	CTVT_3A2b1_2	A1a1a_2			F
343T	343H	North America	Grenada		2012	2	CTVT_2B1b5_18	A1f_4	Grenadian pothound	4	F
344T	344H	North America	Grenada		2012	2	CTVT_2B1b5_27	A1d1a1_4			M
345T	345H	North America	Grenada		2012	2	CTVT_2B1b5_22	A1a1b_2			F
346T	NO HOST	Africa	The Gambia		2012	2	CTVT_2A	N/A	Mixed	0.5	M
34T	NO HOST	Africa	Cape Verde	Praia	2009	2	CTVT_2B1a3_1	N/A			F
359T	NO HOST	South America	Paraguay	Asuncion	2012	1	CTVT_1B2b2_2	N/A	Mixed	2	M
360T	360H	South America	Paraguay	Asuncion	2012	1	CTVT_1B2b2_3	A1d1a1_2	Boxer	3	F
361T	361H	South America	Paraguay	Asuncion	2012	1	CTVT_1B2b2_1	B1_11	Mixed	3	F
362T	NO HOST	South America	Paraguay	Asuncion	2012	2	CTVT_2B1e	N/A	Boxer	8	F
363T	363H	South America	Paraguay	Asuncion	2012	3	CTVT_3A2a4	B1_43	German Shepherd cross	7	F
364T	364H	South America	Paraguay	Asuncion	2012	1	CTVT_1B2b2_2	A1a1a1_2	German Shepherd	3	F
365T	365H	South America	Paraguay	Asuncion	2012	3	CTVT_3A2a3	C1_7	Rottweiler	3	F
366T	366H	South America	Paraguay	Asuncion	2012	3	CTVT_3A2a1	A1d1a1_1	Mixed	1.8	F
367T	367H	South America	Paraguay	Asuncion	2013	3	CTVT_3A2a2	C2_3	MIxed		F
369T	NO HOST	North America	Mexico	Nuevo Valladolid	2012	3	CTVT_3A2b1_1	N/A	Mixed		F
370T	NO HOST	North America	Mexico	Coamel	2012	1	CTVT_1B2b1_40	N/A			M
371T	NO HOST	South America	Chile	Los Andes	2012	1	CTVT_1B2b2_17	N/A	Mixed	1	F
372T	NO HOST	South America	Chile	Los Andes	2012	1	CTVT_1B2b2_15	N/A	Mixed	12	F
375T	NO HOST	Asia	Pakistan	Lahore	2012	2	CTVT_2B1g2_33	N/A	English Springer Spaniel	6	F
377T	377H	South America	Ecuador	Quevedo	2013	1	CTVT_1B2b2_8	A1d1a_8	Labrador Retriever	3	F
379T	379H	South America	Ecuador	Quevedo	2013	1	CTVT_1B2b2_18	Unassigned	Mixed	10	F
37T	37H	Australia and Oceania	Australia	Maningrida	2009	1	CTVT_1B2a1_37	C2_1			F
381T	NO HOST	South America	Suriname	Paramaribo	2013	2	CTVT_2B1c6_4	N/A	Mixed	3	M
382T	382H	South America	Suriname	Paramaribo	2013	2	CTVT_2B1a2_8	A1a1_3	Staffordshire Bull Terrier	5.5	M
383T	383H	South America	Suriname	Paramaribo	2013	2	CTVT_2B1c6_1	C1_2	Mixed	2-3	F
385T	385H	South America	Suriname	Paramaribo	2012	2	CTVT_2B1a2_5	A1a1a1_1	Mixed	5	M
386T	386H	South America	Suriname	Paramaribo	2012	2	CTVT_2B1a2_6	Unassigned	Mixed	1	M
387T	NO HOST	South America	Suriname	Paramaribo	2012	2	CTVT_2B1c1_1	N/A	Mixed	9.5	F
388T	388H	South America	Suriname	Paramaribo	2012	2	CTVT_2B1c6_3	A1a1b_4	Pit bull	1.5	F
389T1	389H2	South America	Suriname	Paramaribo	2012	2	CTVT_2B1c4	B1_1	Pekingese Maltese cross	4	M
389T2	389H2 (duplicate)	South America	Suriname	Paramaribo	2012	2	CTVT_2B1c4	B1_1	Pekingese Maltese cross	4	M
38T	38H	Australia and Oceania	Australia	Maningrida	2009	1	CTVT_1B2a1_33	A1d1a1_3			F
390T	390H	South America	Suriname	Paramaribo	2013	2	CTVT_2B1c4	A1a_5	Pekingese	5	F
391T	391H	South America	Suriname	Paramaribo	2013	2	CTVT_2B1c1_5	A1d1a_3	Mixed	3	F
393T	393H	South America	Suriname	Paramaribo	2013	2	CTVT_2B1c6_6	A1d1a1_8	Mixed	2	M
394T	394H	South America	Suriname	Paramaribo	2013	2	CTVT_2B1a2_3	A1d1a1_9	German Shepherd	4	F
396T	396H	Asia	India	Jaipur	2012	2	CTVT_2B1g2_46	A1b_4	Indian local	Adult	F
399T	399H	Asia	India	Jaipur	2012	4	CTVT_4A2	A1/A1c/A1e	Indian local	Adult	F
39T	39H	Australia and Oceania	Australia	Maningrida	2009	1	CTVT_1B2a1_34	C2_1			M
3T	NO HOST	Africa	South Africa	Cape Town	2004	2	CTVT_2B1b3_9	N/A	German Shephard	2	M
400T	400H	Asia	India	Jaipur	2012	2	CTVT_2B1g2_44	A1a1_4	Indian local	Adult	F
401T	401H	Asia	India	Jaipur	2012	4	CTVT_4B	A1a_6	Indian local	Adult	M
402T	402H	Asia	India	Jaipur	2012	2	CTVT_2B1g2_2	B2_1	Indian local	Older adult	F
404T	404H	Asia	India	Jaipur	2012	2	CTVT_2B1g2_43	C1_8	Indian local	Adult	M
405T	NO HOST	Asia	India	Jaipur	2012	2	CTVT_2B1g2_3	N/A	Indian local	Adult	F
406T	NO HOST	Asia	India	Jaipur	2012	2	CTVT_2B1g2_47	N/A	Indian local	Adult	F
407T	407H	Asia	India	Jaipur	2012	2	CTVT_2B1g2_11	A1d2a_1	Indian local	Adult	F
408T	NO HOST	Asia	India	Jaipur	2012	2	CTVT_2B1g2_40	N/A	Indian local	Adult	F
409T	409H	Asia	India	Jaipur	2012	2	CTVT_2B1g2_38	A1d1a1_2	Mixed	Adult	F
40T	40H	Australia and Oceania	Australia	Maningrida	2009	1	CTVT_1B2a1_34	B1_5			M
410T	410H	Asia	India	Jaipur	2012	2	CTVT_2B1g2_45	A1a1d_6	Indian local	Older adult	F
411T	411H	Asia	India	Jaipur	2012	3	CTVT_3A4	A1a1b_5	Indian local	Aged	F
412T	412H	Asia	India	Jaipur	2013	2	CTVT_2B1g2_40	A1/A1c/A1e	Indian local	Adult	F
NO TUMOUR	413H	North America	Panama	Panama	2013	N/A	N/A	A1a1b_1	Rottweiler	3	F
414T	NO HOST	North America	Panama	Panama	2013	1	CTVT_1B2b2_23	N/A	Mixed	5	M
415T	415H	Europe	Greece	Attika	2012	2	CTVT_2B1b1_3	A1a1a_8	Mixed	9	F
416T	416H	Europe	Greece	Attika	2012	2	CTVT_2B1b1_9	A1a1a_9	Mixed	3	F
419T	NO HOST	South America	Chile	Santiago	2013	1	CTVT_1B2b2_14	N/A	Mixed	<1	F
41T	41H	Australia and Oceania	Australia	Maningrida	2009	1	CTVT_1B2a1_19	B1_5			F
420T	NO HOST	South America	Chile	Santiago	2013	1	CTVT_1B2b2_16	N/A	Mixed	5	M
421T	421H	South America	Ecuador	Atuntaqui	2013	1	CTVT_1B2b2_27	C1_15	Mixed	3-4	M
422T	422H	South America	Ecuador	Atuntaqui	2013	1	CTVT_1B2b2_10	Unassigned	Black Retriever	3	M
423T	423H	South America	Ecuador	Atuntaqui	2013	1	CTVT_1B2b2_19	B1_39	Mixed	8	M
424T	NO HOST	South America	Ecuador	Atuntaqui	2013	1	CTVT_1B2b2_7	N/A	Poodle	4	F
425T	425H1	South America	Ecuador	Atuntaqui	2013	1	CTVT_1B2b2_28	C1_2	Mixed		M
426T1	NO HOST	South America	Ecuador	Quevedo	2013	1	CTVT_1B2b2_25	N/A	Labrador cross	5	M
427T	NO HOST	South America	Ecuador	Quevedo	2013	1	CTVT_1B2b2_29	N/A	Mixed	4	F
428T	NO HOST	South America	Ecuador	Quevedo	2013	1	CTVT_1B2b2_24	N/A	Mixed		M
429T	NO HOST	South America	Ecuador	Quevedo	2013	1	CTVT_1B2b2_12	N/A	Pitbull	4	F
430T	NO HOST	South America	Ecuador	Quevedo	2013	1	CTVT_1B2b2_11	N/A	Mixed	8	M
431T1	NO HOST	Africa	Kenya		2012	2	CTVT_2B1b1_13	N/A
432T	432H	North America	United States (imported from Guatemala)	Omaha	2013	1	CTVT_1B2b1_20	A1a1d_7	Mixed	3	F
433T	NO HOST	Africa	The Gambia	Kombo	2013	2	CTVT_2A	N/A	Gambian local	5	M
434T	NO HOST	Africa	The Gambia	Kombo	2013	2	CTVT_2A	N/A	Gambian local	5	M
435T	435H	Asia	India	Ooty	2012	2	CTVT_2B1g2_4	A6_1	Mixed	Unknown	F
436T	NO HOST	Asia	India	Ooty	2012	2	CTVT_2B1g2_7	N/A	Mixed	Adult	M
437T	437H	Asia	India	Ooty	2012	2	CTVT_2B1g2_1	A1a1b_6	Mixed	Adult	M
438T	438H	Asia	India	Ooty	2012	2	CTVT_2B1g2_9	A1a_1	Mixed		F
439T	439H	Asia	India	Ooty	2012	2	CTVT_2B1g2_5	Unassigned	Mixed	Adult	F
43T	43H	Australia and Oceania	Australia	Maningrida	2009	1	CTVT_1B2a1_41	A1f_5			M
440T	NO HOST	Asia	India	Ooty	2012	2	CTVT_2B1g2_6	N/A	Mixed	Adult	M
441T	441H	Asia	India	Ooty	2012	2	CTVT_2B1g2_9	C1_1	Pomeranian cross	Adult	F
442T	NO HOST	Asia	India	Ooty	2012	2	CTVT_2B1g2_9	N/A	Mixed	Adult	F
443T	443H	Asia	India	Ooty	2012	2	CTVT_2B1g2_4	A1d1a_9	Mixed	Adult	M
446T	446H	Europe	Ukraine	Kiev	2013	1	CTVT_1A1b	B1_28			F
447T	NO HOST	Europe	Ukraine	Kiev	2013	1	CTVT_1B2a1_8	N/A			M
448T	NO HOST	Europe	Ukraine	Kiev	2013	1	CTVT_1A1b	N/A			M
449T	NO HOST	Europe	Ukraine	Kiev	2013	1	CTVT_1A1b	N/A			M
44T	44H	Australia and Oceania	Australia	Maningrida	2009	1	CTVT_1B2a1_38	B1_5			M
450T	450H	Europe	Ukraine	Kiev	2013	1	CTVT_1A1b	A1a1e_1			F
451T	NO HOST	North America	Belize	Belize City	2012	1	CTVT_1B2b1_17	N/A	Pekingese cross	4	F
452T	452H1	North America	Belize	Belize City	2012	1	CTVT_1B2b1_14	A1a1a_10	Weimaraner	4	F
453T	453H	North America	Belize	Belize City	2012	1	CTVT_1B2b1_11	A1d1a1_10	Mixed	3	F
454T	NO HOST	North America	Belize	Belize City	2012	1	CTVT_1B2b1_13	N/A	Mixed	5	F
455T1	NO HOST	North America	Belize	Belize City	2013	1	CTVT_1B2b1_18	N/A	Mixed	3	F
456T	NO HOST	North America	Belize	Belize City	2013	1	CTVT_1B2b1_19	N/A	Mixed	2	F
457T	NO HOST	North America	Belize	Belize City	2013	1	CTVT_1B2b1_10	N/A	Pitbull	2	F
459T	459H	North America	Belize	Barteneja	2013	1	CTVT_1B2b1_10	A1a1d_1	Mixed	3	F
45T1	45H1	Australia and Oceania	Australia	Goulburn Island	2009	1	CTVT_1B2a1_20	A1f_3			M
460T	460H	Europe	Ukraine	Kiev	2013	1	CTVT_1B2a1_5	A1f_6	Mixed	>5	F
NO TUMOUR	461H	Europe	Ukraine	Kiev	2013	N/A	N/A	C1_9	Mixed	3	M
462T	462H1	Africa	France - Reunion	Saint Gilles Les Bains	2013	2	CTVT_2B1b2	A1a1_5			M
463T	463H	North America	Panama	Panama City	2013	1	CTVT_1B2b2_6	A1a1b_7	Mixed	7	M
464T	464H	North America	Belize	Barteneja	2013	3	CTVT_3A2b1_7	A1a1a_11	German shepherd	3	F
465T	NO HOST	Africa	South Africa	Johannesburg	2013	2	CTVT_2B1b4_15	N/A	German shepherd cross	3	M
466T	NO HOST	Africa	South Africa	Johannesburg	2013	2	CTVT_2B1b4_3	N/A	German shepherd cross	5	M
467T	NO HOST	Africa	South Africa	Johannesburg	2013	2	CTVT_2B1b3_7	N/A	Dobermann cross	7	M
468T	468H	Africa	The Gambia	Fajara	2013	2	CTVT_2A7	A1d1a1_11	Gambian local	3	F
469T	469H	Africa	The Gambia	Fajara	2013	2	CTVT_2A	B1_7	Gambian local	3	F
472T	NO HOST	Asia	Russia	Kaliningrad	2013	1	CTVT_1A2a2	N/A	Mixed	10	F
47T	47H	Australia and Oceania	Australia	Goulburn Island	2009	1	CTVT_1B2a1_35	A1d1a1_2			F
48T1	48H	Australia and Oceania	Australia	Goulburn Island	2009	1	CTVT_1B2a1_36	A1d1a1_2			F
490T	490H	Europe	Ukraine	Kiev	2013	1	CTVT_1A1a	B1_41	Mixed		F
491T1	491H	Europe	Ukraine	Kiev	2013	1	CTVT_1A1b	A1d1a1_1		2	F
492T1	492H2	Europe	Ukraine	Kiev	2013	1	CTVT_1B2a1_3	A1a1a_2		>12	M
493T1	NO HOST	Europe	Ukraine	Kiev	2013	1	CTVT_1B2a1_3	N/A		4	F
494T	494H	Europe	Ukraine	Kiev	2013	1	CTVT_1B2a1_4	A1a1a1_1			F
495T	NO HOST	South America	Suriname	Paramaribo	2013	2	CTVT_2B1c1_4	N/A	Mixed	3	F
497T	497H	South America	Suriname	Domburg	2013	2	CTVT_2B1c6_3	A1a1d_8	Mixed	1	M
498T	498H	South America	Suriname	Paramaribo	2013	2	CTVT_2B1c1_2	B1_9	Mixed	2	F
499T	499H	South America	Suriname	Paramaribo	2013	2	CTVT_2B1c6_5	A1/A1c/A1e	Mixed	3	F
49T	NO HOST	North America	Mexico		2009	1	CTVT_1B2b1_45	N/A
4T	4H	North America	Mexico	Merida	2004	1	CTVT_1B2b1_36	Unassigned	Mixed	3	F
500T	500H	South America	Suriname	Paramaribo	2013	2	CTVT_2B1a2_4	A1a1a_12	Mixed	1.5	M
501T	501H	South America	Suriname	Paramaribo	2013	2	CTVT_2B1c6_2	C1_10	Mixed	1.5	F
502T1	502H	South America	Suriname	Paramaribo	2013	2	CTVT_2B1c5	A1a1a_13	Mixed	>10	F
504T	504H	South America	Suriname	Paramaribo	2013	2	CTVT_2B1c1_5	B1_4	Terrier cross	3	F
505T	505H	South America	Suriname	Paramaribo	2013	2	CTVT_2B1a2_7	A1a1a1_1	German shepherd	5	F
506T1	506H	South America	Suriname	Paramaribo	2013	2	CTVT_2B1a2_1	A1a_7	Mixed	8	F
507T	507H	South America	Suriname	Paramaribo	2013	2	CTVT_2B1c1_3	A1/A1c/A1e	Shar Pei	6	F
508T	NO HOST	South America	Suriname	Paramaribo	2013	2	CTVT_2B1a2_2	N/A	Mixed	4	M
509T	509H	South America	Suriname	Paramaribo	2013	2	CTVT_2B1c7	A1d1a1_2	Mixed	5	F
50T1	NO HOST	North America	Mexico		2009	1	CTVT_1B2b1_42	N/A
511T	511H	South America	Belize	Barteneja	2013	1	CTVT_1B2b1_10	A1a1d_1	Mixed	1.5	M
512T	512H	Australia and Oceania	Australia	Maningrida	2012	1	CTVT_1B2a1_40	B1_22	Camp dog	Older adult	F
513T	513H	Australia and Oceania	Australia	Maningrida	2012	1	CTVT_1B2a1_27	B1_29			M
514T	514H	Australia and Oceania	Australia	Maningrida	2012	1	CTVT_1B2a1_40	B1_12	Camp dog		F
515T	515H	Australia and Oceania	Australia	Maningrida	2012	1	CTVT_1B2a1_31	A1d1a1_2	Camp dog		M
516T	516H1		Australia		2012	1	CTVT_1B2a1_24	A1d1a1_12			M
523T	523H	North America	Guatemala	Livingston	2013	1	CTVT_1B2b1_21	B1_6	German shepherd cross	4	F
525T	525H	North America	Guatemala	Livingston	2013	1	CTVT_1B2b1_2	A1d1a1_13	Labrador retriever cross	3.5	F
527T	527H	North America	Guatemala	Livingston	2013	1	CTVT_1B2b1_3	A1d1a1_14	Mixed	2	F
52T1	52H	Australia and Oceania	Samoa	Matautu	2009	1	CTVT_1B2a1_26	A1d1a_10		5-6	M
530T1	530H1	North America	Guatemala	Santa Catarina	2011	1	CTVT_1B2b1_8	B1_40	Scottish terrier	2	F
531T	NO HOST	South America	Colombia	San Andres Island	2013	1	CTVT_1B2b2_4	N/A	Mixed	4	F
532T	NO HOST	South America	Colombia	San Andres Island	2013	1	CTVT_1B2b2_5	N/A	Mixed	1	F
534T	534H	North America	Nicaragua	Granada	2013	1	CTVT_1B2b1_26	A1a1_1	Mixed	2	F
535T	535H	North America	Nicaragua	Granada	2013	1	CTVT_1B2b1_9	C2_1	Mixed	2	F
NO TUMOUR	539H	North America	Nicaragua	Granada	2013	N/A	N/A	A1f_2	Mixed	3	M
53T	NO HOST	North America	Mexico		2009	1	CTVT_1B2b1_46	N/A	Mixed	3	F
540T	540H	North America	Nicaragua	Granada	2013	3	CTVT_3A2b2_5	A1a1a_14	Mixed	<3	F
54T	NO HOST	North America	Mexico		2009	1	CTVT_1B2b1_39	N/A	Mixed		M
550T	550H	North America	Nicaragua	Granada	2013	3	CTVT_3A2b2_3	A1d1a_1	Mixed		F
551T	551H	North America	Nicaragua	Granada	2013	3	CTVT_3A2b2_2	A1a1b_8	Mixed	3	F
555T	555H	North America	Nicaragua	Granada	2013	3	CTVT_3A2b2_1	C1_14	Mixed	3	F
556T	556H	North America	Nicaragua	Granada	2013	1	CTVT_1B2b1_28	C1_16	Mixed	2	F
558T	558H	North America	Nicaragua	Granada	2013	1	CTVT_1B2b1_23	A1d1a1_1	Mixed	5-7	M
559T	559H	North America	Nicaragua	Granada	2013	1	CTVT_1B2b1_30	B1_1	Golden Retriever	7-8	M
55T	NO HOST	North America	Mexico		2009	1	CTVT_1B2b1_39	N/A	Mixed		M
560T	560H	North America	Nicaragua	Granada	2013	1	CTVT_1B2b1_1	A1a1b_1	Mixed	2	F
564T	NO HOST	North America	Nicaragua	Granada	2013	3	CTVT_3A2b2_1	N/A	Husky cross	4	M
56T	NO HOST	North America	Mexico		2009	1	CTVT_1B2b1_46	N/A	Mixed		F
571T	571H	North America	Nicaragua	Granada	2013	1	CTVT_1B2b1_24	A1a1_1	Pit Bull	3	M
572T	572H	North America	Nicaragua	Granada	2013	3	CTVT_3A2b2_4	B1_41	Mixed	2-3	F
575T	575H	North America	Nicaragua	Granada	2013	1	CTVT_1B2b1_29	A1d1a_11	Mixed	<5	F
57T	NO HOST	North America	Mexico		2009	1	CTVT_1B2b1_37	N/A	Mixed		F
582T	582H	South America	Chile	Santiago	2013	1	CTVT_1B2b2_17	A1d1a_3	Labrador Retriever	6	F
583T	NO HOST	South America	Chile	Santiago	2013	1	CTVT_1B2b2_13	N/A	Mixed	7	M
584T	584H	South America	Venezuela	Maracaibo	2013	2	CTVT_2B1b5_8	A1d1a_4	Poodle	4	F
585T	585H	South America	Venezuela	Maracaibo	2013	2	CTVT_2B1b5_23	B1_20	Mixed	3	F
586T	586H	South America	Venezuela	Maracaibo	2013	2	CTVT_2B1b5_24	B1_23	Poodle cross	7	F
587T	587H	South America	Venezuela	Maracaibo	2013	2	CTVT_2B1b5_13	A1d1a_2	Golden Retriever cross	2	F
588T	588H	South America	Venezuela	Maracaibo	2013	2	CTVT_2B1b5_7	A1a1b_2	Husky cross	5	F
589T	589H	South America	Venezuela	Maracaibo	2013	2	CTVT_2B1b5_1	C2_9	Mixed	9	M
590T	590H	South America	Venezuela	Maracaibo	2013	2	CTVT_2B1b5_6	B1_4	Mixed	1	M
591T	591H	South America	Venezuela	Maracaibo	2013	2	CTVT_2B1b5_5	C1_17	German Shepherd	3	F
592T	592H	South America	Venezuela	Maracaibo	2013	2	CTVT_2B1b5_14	A1f_2	Samoyed	7	M
594T	594H	South America	Venezuela	Maracaibo	2013	2	CTVT_2B1b5_2	A5_1	Golden Retriever cross	6	M
595T1	595H	South America	Venezuela	Maracaibo	2013	2	CTVT_2B1b5_9	B1_24	Mixed	14	M
596T	596H	South America	Venezuela	Maracaibo	2013	2	CTVT_2B1b5_11	B1_35	Mixed	6	F
597T	597H	South America	Venezuela	Maracaibo	2013	2	CTVT_2B1b5_1	B1_38	Poodle cross	5	F
598T	598H	South America	Venezuela	Maracaibo	2013	2	CTVT_2B1b5_12	A1d1a_12	Poodle cross	3	M
599T	599H	South America	Venezuela	Maracaibo	2013	2	CTVT_2B1b5_3	A1/A1c/A1e	Poodle cross	6	M
59T	NO HOST	North America	Mexico		2009	1	CTVT_1B2b1_35	N/A	Mixed		F
5T1	NO HOST	Europe	Italy		2009	2	CTVT_2B1b3_1	N/A			M
600T	600H	South America	Venezuela	Maracaibo	2013	2	CTVT_2B1b5_4	A5_2	Mixed	7	M
601T	601H	South America	Venezuela	Maracaibo	2013	2	CTVT_2B1b5_10	B1_21	German Shepherd cross	Unknown	M
602T	602H	Asia	Russia	Moscow	2013	1	CTVT_1A2b1_1	A1a1a_15	Mixed	2	F
604T	604H	Europe	Greece	Perama	2013	2	CTVT_2B1b1_10	A1d1a1_22	Mixed	4	M
605T	605H	Europe	Greece	Perama	2013	2	CTVT_2B1b1_11	C1_11	Mixed	7	F
606T	NO HOST	Africa	The Gambia	Kombo	2013	2	CTVT_2A	N/A	Gambian local	2	F
607T	NO HOST	Africa	The Gambia	Kombo	2013	2	CTVT_2A	N/A	Mixed	1	M
608T	608H	Africa	The Gambia	Kombo	2013	2	CTVT_2A	B1_7	Gambian local	0.5	M
609T	609H	Africa	The Gambia	Kombo	2013	2	CTVT_2A	B1_7	Mixed	3	F
60T	NO HOST	North America	Mexico		2009	1	CTVT_1B2b1_38	N/A	Mixed		F
610T	NO HOST	Africa	The Gambia	Kombo	2013	2	CTVT_2A3	N/A	Gambian local	10	M
611T	NO HOST	Africa	Malawi	Lilongwe	2013	1	CTVT_1B2a1_13	N/A	Malawian local	2	F
612T	NO HOST	Africa	Malawi	Lilongwe	2013	2	CTVT_2B1b4_23	N/A	Malawian local	Adult	F
613T	NO HOST	Africa	Malawi	Lilongwe	2013	1	CTVT_1B2a1_15	N/A	Malawian local	3-4	F
614T	NO HOST	Africa	Malawi	Lilongwe	2013	1	CTVT_1B2a1_14	N/A	Malawian local	3	F
615T	NO HOST	Africa	Malawi	Lilongwe	2013	1	CTVT_1B2a1_16	N/A	Mixed	3	M
616T	616H	Europe	Ukraine	Dnipropetrovsk	2013	1	CTVT_1B2a1_6	A1a1a_16	German Shepherd	5-7	F
618T	NO HOST	Africa	The Gambia	Kombo	2013	2	CTVT_2A4	N/A	German Shepherd cross	6	M
61T	NO HOST	North America	Mexico		2009	1	CTVT_1B2b1_43	N/A	Mixed	6	F
621T	621H	South America	Ecuador	Santo Domingos de los Colorados	2013	1	CTVT_1B2b2_9	C2_1	Mixed	10	M
622T	622H	South America	Ecuador	Mindo	2013	1	CTVT_1B2b2_21	A1d1a1_2	Mixed	3	F
623T	623H	South America	Ecuador	Mindo	2013	1	CTVT_1B2b2_20	C1_18	Boxer	8	F
624T	624H	South America	Ecuador	Mindo	2013	1	CTVT_1B2b2_22	B1_6	Retriever cross	3	F
625T	625H	South America	Ecuador	Mindo	2013	1	CTVT_1B2b2_22	A1a1a_2	Pit Bull cross	2	M
627T1	NO HOST	Africa	Nigeria	Ibadan	2013	5	CTVT_5	N/A	German Shepherd		F
628T1	NO HOST	Africa	Nigeria	Ibadan	2013	5	CTVT_5	N/A	German Shepherd	5	F
629T	629H	Europe	Ukraine	Kiev	2013	1	CTVT_1B2a1_7	A1d1a1_15			M
62T	NO HOST	North America	Mexico		2009	1	CTVT_1B2b1_44	N/A	Labrador Retriever	10	F
630T	NO HOST	Europe	Ukraine	Dnipropetrovsk	2013	1	CTVT_1A1b1	N/A
631T	NO HOST	Africa	Uganda	Kampala	2013	2	CTVT_2B1b1_5	N/A	Labrador Retriever	3	F
634T	NO HOST	Africa	Kenya	Kisumu	2013	2	CTVT_2B1b1_8	N/A	German Shepherd cross	2.5	F
635T	635H	Africa	The Gambia	Kombo	2013	2	CTVT_2A6	B1_4	Mixed	2	M
636T	NO HOST	Africa	The Gambia	Kombo	2013	2	CTVT_2A	N/A	Gambian local	3	F
638T	638H	South America	Uruguay	Maldonado	2013	2	CTVT_2B1d1	B1_36	Cocker Spaniel cross	7	M
639T1	639H	Africa	The Gambia	Kombo	2013	2	CTVT_2A	B1_4	Mixed	2	M
640T	NO HOST	Africa	The Gambia	Kombo	2013	2	CTVT_2A1	N/A	Mixed	3	M
642T1	NO HOST	Africa	Lesotho	Maseru	2013	2	CTVT_2B1b3_8	N/A	Great Dane cross	9	F
644T	644H	North America	Honduras	Roatan	2013	1	CTVT_1B2b1_4	A1d1a1_16	Husky	4	F
645T	645H	North America	Honduras	Roatan	2013	1	CTVT_1B2b1_7	C1_3	Mixed	2	M
NO TUMOUR	646H	North America	Honduras	Roatan	2013	N/A	N/A	A1/A1c/A1e	German Shepherd cross	5	M
647T	647H	North America	Honduras	Roatan	2013	1	CTVT_1B2b1_5	B1_13	Hound dog cross	2	F
649T	649H	North America	Honduras	Roatan	2013	1	CTVT_1B2b1_4	B1_14	Hound dog cross	2	F
650T	650H	North America	Honduras	Roatan	2013	1	CTVT_1B2b1_6	B1_1	German Shepherd Labrador cross	2	M
652T	NO HOST	Africa	Malawi	Lilongwe	2013	2	CTVT_2B1b4_23	N/A	Malawian local	3-4	F
653T	NO HOST	Africa	Malawi	Lilongwe	2013	2	CTVT_2B1b4_23	N/A	Malawian local	2.5	F
NO TUMOUR	655H	Africa	Malawi	Lilongwe	2013	N/A	N/A	B1_41	Malawian local	1.5	F
656T	656H	Africa	Malawi	Lilongwe	2013	1	CTVT_1B2a1_16	A1a1a_1	Malawian local	2	F
660T	660H	Europe	Ukraine	Kiev	2013	1	CTVT_1A2a1	A1/A1c/A1e	Dachshund	3	F
661T	661H	Europe	Ukraine	Kiev	2013	1	CTVT_1B2a1_9	A1d1a1_23	Mixed	4	M
666T	666H	Africa	The Gambia	Kombo	2013	2	CTVT_2A	B1_8	Mixed	3	F
667T	667H	Africa	The Gambia	Kombo	2013	2	CTVT_2A	B1_7	Mixed	2	F
680T	680H	Africa	South Africa	Port Elizabeth	2013	2	CTVT_2B1b4_21	C1_12	Africanis	3	F
681T	681H	Africa	South Africa	Port Elizabeth	2013	2	CTVT_2B1b4_18	A1d1a_1	Africanis	1	F
682T	682H	Africa	South Africa	Port Elizabeth	2013	2	CTVT_2B1b4_1	C2_1	Staffordshire Bull Terrier	Adult	F
683T	683H	Africa	South Africa	Port Elizabeth	2013	2	CTVT_2B1b4_2	A1a1b_9	Great Dane cross	Adult	F
684T	684H	Africa	South Africa	Port Elizabeth	2013	2	CTVT_2B1b4_19	C2_4	Africanis	Adult	M
685T	NO HOST	Africa	South Africa	Port Elizabeth	2014	2	CTVT_2B1b4_4	N/A	Africanis	Adult	F
686T	NO HOST	Africa	South Africa	Port Elizabeth	2014	2	CTVT_2B1b4_9	N/A	Chow Chow	Adult	F
687T	687H	Africa	South Africa	Port Elizabeth	2014	2	CTVT_2B1b4_12	C2_1	Mixed	Adult	F
691T	691H	Africa	South Africa	Port Elizabeth	2014	2	CTVT_2B1b4_20	A1d1a1_2	Pit Bull cross	Adult	M
NO TUMOUR	692H	Africa	South Africa	Port Elizabeth	2014	N/A	N/A	C1_2	Africanis	Adult	M
693T	693H	Africa	South Africa	Port Elizabeth	2014	2	CTVT_2B1b4_16	A1a1c_1	Mixed	Adult	F
694T	694H	Africa	South Africa	Port Elizabeth	2014	2	CTVT_2B1b4_5	B1_3	Mixed	Adult	F
6T1	NO HOST	Europe	Italy	Caltanisetta	2009	2	CTVT_2B1b3_2	N/A			F
703T	NO HOST	Asia	Pakistan	Lahore	2013	2	CTVT_2B1g2_48	N/A	Mixed	Unknown	N/A
704T1	704H1	Asia	Pakistan	Lahore	2014	2	CTVT_2B1g2_15	A1h_2	Mixed	2	M
705T1	705H1	Asia	Pakistan	Lahore	2014	2	CTVT_2B1g2_35	A1h_1		2	M
706T1	706H1	Asia	Pakistan	Lahore	2014	2	CTVT_2B1g2_16	A1a1b_10	Canis Panther	6	F
NO TUMOUR	707H1	Asia	Pakistan	Lahore	2014	N/A	N/A	C1_19	German Shepherd	2	M
708T	708H	Asia	Pakistan	Lahore	2013	2	CTVT_2B1g2_37	A1d1a1_26	German Shepherd	3	M
NO TUMOUR	709H	Asia	Pakistan	Lahore	2013	N/A	N/A	B1_44	German Shepherd	2.5	M
710T	710H	Asia	Pakistan	Lahore	2013	2	CTVT_2B1g2_14	A1d1a1_2	German Shepherd	2.5	F
711T1	711H	Asia	Pakistan	Lahore	2013	2	CTVT_2B1g2_12	A1d1a_13	Pit Bull	3	M
NO TUMOUR	712H	Asia	Pakistan	Lahore	2013	N/A	N/A	A1f_7	Mixed	1.5	M
NO TUMOUR	713H	Asia	Pakistan	Lahore	2013	N/A	N/A	A1d1a_6	Golden Retriever	4	M
714T	714H	Asia	Pakistan	Lahore	2013	2	CTVT_2B1g2_13	A1a1a1_1	German Shepherd	2.5	F
738T	738H	North America	Belize	Corozal Town	2013	3	CTVT_3A2b1_6	C1_3	Mixed	2.6	M
739T	739H	North America	Belize	Corozal Town	2013	3	CTVT_3A2b1_4	B1_15	Mixed	5	F
740T	740H	North America	Belize	Corozal Town	2013	3	CTVT_3A2b1_3	B1_1	Mixed	7	M
756T	756H	South America	Brazil	São José do Rio Preto	2011	2	CTVT_2B1d2_4	C2_1	Pit Bull	2	F
757T	757H	South America	Brazil	São José do Rio Preto	2011	2	CTVT_2B1d2_14	B1_37	Mixed	10	F
758T	758H	South America	Brazil	São José do Rio Preto	2012	2	CTVT_2B1d2_6	A1d1a1_1	Mixed	4	M
759T	759H	South America	Brazil	São José do Rio Preto	2012	2	CTVT_2B1d2_3	A1/A1c/A1e	Mixed	Unknown	F
760T	NO HOST	South America	Brazil	São José do Rio Preto	2012	2	CTVT_2B1f2_2	N/A	Mixed	Unknown	F
761T1	761H	South America	Brazil	São José do Rio Preto	2012	2	CTVT_2B1d2_13	A1d1a1_17	Mixed	5	F
762T	NO HOST	South America	Brazil	São José do Rio Preto	2012	2	CTVT_2B1d2_2	N/A	Mixed	4	M
763T	763H	South America	Brazil	São José do Rio Preto	2012	2	CTVT_2B1f1_1	A1a1_7	Mixed	5	F
764T	764H	South America	Brazil	São José do Rio Preto	2012	2	CTVT_2B1f1_3	B1_45	Shih Tzu	4	F
766T1	766H	South America	Brazil	São José do Rio Preto	2012	2	CTVT_2B1f2_3	A1a1b_11	Shih Tzu	7	F
767T	NO HOST	South America	Brazil	São José do Rio Preto	2012	2	CTVT_2B1d2_12	N/A	Mixed	3	M
769T1	769H	South America	Brazil	São José do Rio Preto	2012	2	CTVT_2B1d2_5	A1a1b_12	Mixed	?	F
770T1	770H	South America	Brazil	São José do Rio Preto	2012	2	CTVT_2B1f2_4	A1d1a1_24	Mixed	3	M
771T1	771H	South America	Brazil	São José do Rio Preto	2012	2	CTVT_2B1d2_9	C1_13	Poodle	4	F
772T1	772H	South America	Brazil	São José do Rio Preto	2013	2	CTVT_2B1d2_6	A1a1a_1	Mixed	5	M
773T1	773H	South America	Brazil	São José do Rio Preto	2013	2	CTVT_2B1d2_1	A1a1a_4	Mixed	5	F
774T1	774H	South America	Brazil	São José do Rio Preto	2013	2	CTVT_2B1f2_1	A1d1a1_18	Mixed	4	M
775T2	775H	South America	Brazil	São José do Rio Preto	2013	2	CTVT_2B1d2_8	C2_5	Border Collie	3	M
NO TUMOUR	781H	North America	Grenada		2012	N/A	N/A	A1d1a_14			F
782T	782H	North America	Belize	San Pedro, Corozal	2014	3	CTVT_3A2b1_5	A1/A1c/A1e	Mastiff	2.1	F
790T	790H	Africa	South Africa	Port Elizabeth	2014	2	CTVT_2B1b4_6	B1_8			F
791T	791H	Africa	South Africa	Port Elizabeth	2014	2	CTVT_2B1b4_19	A1d1a1_19			M
792T	792H	Africa	South Africa	Port Elizabeth	2014	2	CTVT_2B1b4_14	A1a1a_18			F
793T	793H	Africa	South Africa	Port Elizabeth	2014	2	CTVT_2B1b4_14	A2_1			F
794T	794H	Africa	South Africa	Port Elizabeth	2014	2	CTVT_2B1b4_14	A2_1			F
795T	795H	Africa	South Africa	Port Elizabeth	2014	2	CTVT_2B1b4_8	A1a1a_3			F
796T	NO HOST	Africa	South Africa	Port Elizabeth	2014	2	CTVT_2B1b4_22	N/A			F
798T	798H	Africa	South Africa	Port Elizabeth	2014	2	CTVT_2B1b4_10	A1d1a1_2			F
799T	NO HOST	Europe	Romania	Bucharest	2014	1	CTVT_1B2a1_10	N/A
79T	79H	South America	Brazil	Franca	2010	2	CTVT_2B1d2_6	A1a1b_13	Cocker Spaniel	7	M
7T	NO HOST	Europe	Italy	Catania	2001	2	CTVT_2B1b3_6	N/A	Mixed	10	M
800T	NO HOST	Europe	Romania	Bucharest	2014	1	CTVT_1B2a1_11	N/A
801T	NO HOST	Europe	Romania	Bucharest	2014	1	CTVT_1B2a2_4	N/A
802T	NO HOST	Europe	Romania	Bucharest	2014	2	CTVT_2B1b1_2	N/A
803T	NO HOST	Europe	Romania	Bucharest	2014	2	CTVT_2B1b1_1	N/A
804T	NO HOST	Europe	Romania	Bucharest	2014	2	CTVT_2B1b1_1	N/A
805T	NO HOST	Europe	Romania	Bucharest	2014	2	CTVT_2B1b1_2	N/A
807T1	807H	Europe	Ukraine	Kiev	2014	1	CTVT_1B2a1_3	B1_31	Mixed	4	F
808T	808H	Europe	Ukraine	Kiev	2014	1	CTVT_1B2a1_2	C2_6	Mixed	4	M
809T	809H	Europe	Ukraine	Zhitomir	2014	1	CTVT_1A2a	A1d1a1_25	Mixed	4	F
80T	80H1	South America	Brazil	Franca	2010	2	CTVT_2B1d2_7	A1a1a_19	Dachshund	7	F
810T1	810H1	Africa	The Gambia	Kombo	2014	2	CTVT_2A	A1a1a_20	Gambian local	2	F
812T	812H	Africa	The Gambia	Kombo	2014	2	CTVT_2A5	A1d1_1	Gambian local	2	F
813T	813H	Africa	The Gambia	Kombo	2014	2	CTVT_2A2	B1_41	German Shepherd cross	3	M
814T	814H	North America	Belize	Santa Cruz	2014	1	CTVT_1B2b1_10	A1a1a1_1	German Shepherd cross	2	M
815T	815H	North America	Belize	Santa Cruz	2014	1	CTVT_1B2b1_12	A1d1a1_1	Mixed	2.5	F
816T	816H	North America	Belize	Santa Cruz	2014	1	CTVT_1B2b1_10	A1a1b_1	Doberman German Shepherd cross	4	F
817T	817H	North America	Belize	Santa Cruz	2014	1	CTVT_1B2b1_10	B1_30	Mixed	3	F
819T	819H	North America	Belize	Santa Cruz	2014	1	CTVT_1B2b1_10	A1d1a1_1	Terrier cross	4	F
81T	NO HOST	South America	Brazil	Franca	2010	2	CTVT_2B1d2_11	N/A	Mixed	11	F
820T	820H	North America	Belize	Santa Cruz	2014	1	CTVT_1B2b1_16	C1_2	Mixed		F
821T	821H	North America	Belize	Santa Cruz	2014	1	CTVT_1B2b1_10	C1_4	Mixed	4	M
822T	NO HOST	North America	Belize	Santa Cruz	2014	1	CTVT_1B2b1_10	N/A	German Shepherd cross	3	F
823T	823H	North America	Belize	Santa Cruz	2014	1	CTVT_1B2b1_10	A1d1a1_20	German Shepherd cross	2	M
824T	824H	North America	Belize	Santa Cruz	2014	1	CTVT_1B2b1_15	A1d1a1_1	German Shepherd cross	4	F
827T	827H	Asia	India	Ooty	2013	2	CTVT_2B1g2_9	A1a_1	Mixed	7	F
828T	828H	Asia	India	Ooty	2013	2	CTVT_2B1g2_6	A1a1a1_1	Mixed	3	F
829T	829H	Asia	India	Ooty	2013	2	CTVT_2B1g2_4	A1a1a_21	Mixed	5	M
82T	82H1	South America	Brazil	Franca	2010	2	CTVT_2B1d2_6	B1_46	Mixed	4	F
830T	830H	Asia	India	Ooty	2013	2	CTVT_2B1g1_1	A1a1a_2	Mixed	3	M
831T	831H	Asia	India	Ooty	2013	2	CTVT_2B1g2_8	A1b_5	Mixed	4	M
832T	832H	Asia	India	Ooty	2013	2	CTVT_2B1g2_10	C2_1	Mixed	12	M
833T1	833H	Europe	The Netherlands (imported from Romania)	Terneuzen	2014	1	CTVT_1B2a1_12	B1_25	Mixed	3	F
834T1	NO HOST	Asia	Russia	Yoshkar-Ola	2013	1	CTVT_1B2a1_1	N/A	Mixed	2	F
835T	835H	Asia	Russia	Moscow	2014	1	CTVT_1A2b1	B1_2	Mixed	3-4	M
NO TUMOUR	836H	Asia	Russia	Domodedovo	2014	N/A	N/A	B1_3			M
839T1	NO HOST	North America	Belize	Corozal Town	2014	3	CTVT_3A2b1_8	N/A	Pit Bull cross	4	F
839T2	NO HOST	North America	Belize	Corozal Town	2014	3	CTVT_3A2b1_8	N/A	Pit Bull cross	4	F
83T	83H1	South America	Brazil	Franca	2010	2	CTVT_2B1f1_4	B1_32	Mixed	4	F
847T	847H1	North America	Grenada		2013	2	CTVT_2B1b5_25	A1d1a1_4		3	M
848T	NO HOST	North America	Grenada		2012	2	CTVT_2B1b5_17	N/A		3	M
849T	849H	North America	Grenada		2012	2	CTVT_2B1c3	A1a1b_2		1	M
84T	84H1	South America	Brazil	Franca	2010	2	CTVT_2B1d2_6	A1d1a1_2	Mixed	5	M
850T	850H	North America	Grenada		2012	2	CTVT_2B1b5_28	B1_16		6	F
851T	851H	North America	Grenada		2012	2	CTVT_2B1b5_18	A1d1a1_1		5	F
NO TUMOUR	852H	North America	Grenada		2012	N/A	N/A	A1a1a_22		3	M
853T	853H	North America	Grenada		2012	2	CTVT_2B1b5_31	A1d1a1_21		3	F
854T	854H	North America	Grenada		2013	2	CTVT_2B1c3	Unassigned		4	M
855T	855H	North America	Grenada		2013	2	CTVT_2B1b5_26	A1d1a1_4		3	F
856T	856H	North America	Grenada		2013	2	CTVT_2B1b5_20	B1_33		2	F
857T	857H	North America	Grenada		2013	2	CTVT_2B1c3	A1a1a_4		4	F
858T	858H	North America	Grenada		2013	2	CTVT_2B1b5_21	A1a1a_23		3	M
859T	859H	North America	Grenada		2013	2	CTVT_2B1c8_1	B1_47		4	M
85T	NO HOST	South America	Brazil	Franca	2010	2	CTVT_2B1f1_2	N/A	Mixed	6	F
860T	860H	North America	Grenada		2013	2	CTVT_2B1c8_1	A1a1a_24		3	M
861T	861H	North America	Grenada		2013	2	CTVT_2B1c8_2	A1a1a_25		3	M
862T	862H	North America	Grenada		2013	2	CTVT_2B1c8_1	A1a1a_26		4	F
NO TUMOUR	865H	Africa	South Africa	Port Elizabeth	2014	N/A	N/A	C2_7	Africanis	Adult	F
866T	866H	Africa	South Africa	Port Elizabeth	2014	2	CTVT_2B1b4_11	C2_8	Terrier cross	Adult	F
867T	867H	Africa	South Africa	Port Elizabeth	2014	2	CTVT_2B1b4_18	B1_17	Mixed	Adult	F
868T	NO HOST	Africa	South Africa	Port Elizabeth	2014	2	CTVT_2B1b4_18	N/A	Boerboel cross	Adult	F
869T	NO HOST	Africa	South Africa	Port Elizabeth	2014	2	CTVT_2B1b4_3	N/A	Mixed	Adult	F
86T	86H1	South America	Brazil	Franca	2010	2	CTVT_2B1d2_10	B1_18	Mixed	5	F
NO TUMOUR	870H1	Africa	South Africa	Port Elizabeth	2014	N/A	N/A	A1f_8	Mixed	Adult	M
873T	873H	Africa	South Africa	Port Elizabeth	2014	2	CTVT_2B1b4_17	A1a1a_3	Mixed	Adult	F
874T	874H	Africa	South Africa	Port Elizabeth	2014	2	CTVT_2B1b4_13	B1_9	Mixed	Adult	M
875T	875H	Africa	South Africa	Port Elizabeth	2014	2	CTVT_2B1b4_7	A1a1b_14	Mixed	Adult	F
88T	NO HOST	Australia and Oceania	Australia	Maningrida	2010	1	CTVT_1B2a1_40	N/A
89T	89H	Australia and Oceania	Australia	Maningrida	2010	1	CTVT_1B2a1_39	A1d1a_3			M
90T	90H	Australia and Oceania	Australia	Maningrida	2010	1	CTVT_1B2a1_34	B1_48	Camp dog	>3	M
NO TUMOUR	91H	Australia and Oceania	Australia	Maningrida	2010	N/A	N/A	B1_2			F
NO TUMOUR	926H	North America	Mexico	Guadelajara	2014	N/A	N/A	A1d1a_3	Labrador Retriever	8	F
NO TUMOUR	927H	North America	Mexico	Guadelajara	2014	N/A	N/A	B1_19	German Shepherd	6	M
NO TUMOUR	929H	North America	Mexico	Guadelajara	2013	N/A	N/A	A1a1a_27	Shetland Sheepdog	10	F
92T	92H	North America	Nicaragua	San Juan del Sur	2010	1	CTVT_1B2b1_25	Unassigned		10	F
93T	93H1	North America	Nicaragua	San Juan del Sur	2010	1	CTVT_1B2b1_27	C1_14	Boxer cross	3	F
94T	94H	North America	Nicaragua	San Juan del Sur	2010	3	CTVT_3A3	A1a1a_28		3	F
95T	95H1	North America	Nicaragua	San Juan del Sur	2010	1	CTVT_1B2b1_34	A1f_9	Boxer Pitbull cross	5	M
96T	96H1	North America	Nicaragua	San Juan del Sur	2010	1	CTVT_1B2b1_33	B1_6	German Shepherd cross	4	M
98T	98H1	North America	Nicaragua	San Juan del Sur	2010	1	CTVT_1B2b1_31	A1a1_8	Terrier cross	5	M
99T	99H	North America	Nicaragua	San Juan del Sur	2010	1	CTVT_1B2b1_31	A4a_1	Terrier cross	1.5	M
