# Supplementary material for: Mitochondrial genetic diversity, selection and recombination in a canine transmissible cancer
Source: eLife. 2016 May 17;5:e14552. doi: 10.7554/eLife.14552 (PMC4869914; doi:10.7554/eLife.14552)
Supplement: Supplementary file 2. — (A) Average per-base coverage for whole genome (CanFam3.1) and for mtDNA genome (CanFam3.1; NC_002008). (B) List of 11 CTVT hosts with low coverage mtDNA regions. (C) Estimated tumour cell fraction for 449 CTVT tumours; tumour cell fraction was estimated by calculating the average VAF for variant substitutions present in tumour but not in matched host for each tumour. DOI: http://dx.doi.org/10.7554/eLife.14552.016 [file elife-14552-supp2.xlsx]

## Sheet: Supplementary file 2A
HOST				TUMOUR
338 samples				449 samples
Sample Name	Average whole genome coverage	Average mitochondrial genome coverage		Sample Name	Average whole genome coverage	Average mitochondrial genome coverage
100H1-Dog	0.278883	22.1649		100T-Dog	0.295959	81.6984
101H-Dog	0.252744	72.4291		101T-Dog	0.26825	50.4321
102H-Dog	0.238907	69.7986		102T-Dog	0.244596	53.3375
103H-Dog	0.276548	78.8722		103T-Dog	0.237248	45.521
104H-Dog	0.289998	13.196		104T-Dog	0.311057	63.7658
106H-Dog	0.237222	12.6318		105T-Dog	0.287835	42.959
108H-Dog	0.253742	120.992		106T-Dog	0.256186	53.8411
109H-Dog	0.268398	16.7274		107T-Dog	0.246321	33.0277
110H-Dog	0.237566	9.84265		108T-Dog	0.258896	66.4706
120H1-Dog	0.293808	63.8544		109T-Dog	0.259878	53.9191
124H-Dog	0.248082	101.753		110T-Dog	0.260092	78.7323
126H-Dog	0.273323	104.465		11T-Dog	0.227056	57.9995
127H-Dog	0.30335	288.225		120T1-Dog	0.259492	33.8825
134H-Dog	0.392161	67.5167		122T-Dog	0.268436	47.6701
135H-Dog	0.358637	246.041		123T-Dog	0.252338	37.2639
136H-Dog	0.304751	87.9064		124T-Dog	0.275868	62.9445
137H-Dog	0.208321	29.5317		125T-Dog	0.240578	56.9857
138H-Dog	0.285232	8.68279		126T-Dog	0.285065	62.7426
139H-Dog	0.271921	155.775		12T-Dog	0.182393	19.8669
140H-Dog	0.299071	31.2425		133T-Dog	0.660778	140.021
142H-Dog	0.416449	130.989		134T-Dog	0.521678	235.71
143H-Dog	0.272208	99.0186		135T-Dog	0.384926	75.8114
146H-Dog	0.274109	92.8001		136T-Dog	0.307099	100.215
148H-Dog	0.357762	128.115		137T1-Dog	0.293924	73.2929
149H-Dog	0.297476	32.3485		1380T-Dog	N/A	N/A
151H-Dog	0.314771	36.4066		1381T-Dog	N/A	N/A
152H-Dog	0.269602	21.8968		139T-Dog	0.236356	62.6271
153H-Dog	0.244373	19.5958		13T-Dog	0.197386	37.261
154H-Dog	0.268303	98.2457		140T-Dog	0.291517	89.3507
179H-Dog	0.332307	171.298		142T-Dog	0.412911	131.948
180H-Dog	0.245684	46.1645		143T-Dog	0.276502	106.735
196H-Dog	0.260163	138.866		146T-Dog	0.266604	39.9535
209H-Dog	0.302784	82.5534		148T-Dog	0.264289	53.2372
226H-Dog	0.31401	16.0413		149T-Dog	0.264128	45.5835
22H-Dog	0.261782	38.7169		151T-Dog	0.327883	42.1425
234H-Dog	0.303783	14.7257		152T-Dog	0.293137	37.0726
23H-Dog	0.257968	20.5205		153T-Dog	0.265878	38.3462
24H-Dog	0.127046	71.6861		154T-Dog	0.24293	57.1098
25H-Dog	0.226852	80.4405		15T1-Dog	0.23669	80.4663
265H-Dog	0.280147	23.2002		179T1-Dog	0.308917	118.555
266H-Dog	0.252567	47.0922		17T1-Dog	0.229898	56.6578
267H-Dog	0.273098	102.755		180T-Dog	0.26297	58.6009
268H1-Dog	0.259449	74.6863		18T1-Dog	0.249794	53.5111
26H-Dog	0.269455	51.4825		196T-Dog	0.310366	92.8834
270H-Dog	0.2607	139.13		1T-Dog	5.55645	3234.42
271H-Dog	0.26333	9.5964		209T-Dog	0.285145	54.3838
274H-Dog	0.243408	26.2379		226T-Dog	0.314655	76.5575
275H-Dog	0.241307	34.0084		22T-Dog	0.233742	37.0204
276H-Dog	0.281058	130.804		230T-Dog	0.276809	54.2565
277H-Dog	0.235603	37.8163		231T-Dog	0.282734	408.562
279H-Dog	0.253622	21.5797		232T-Dog	0.264294	162.94
281H-Dog	0.315512	52.8993		233T-Dog	0.330782	55.4014
285H-Dog	0.307344	52.995		234T-Dog	0.288183	63.2148
286H-Dog	0.342755	30.3832		235T-Dog	0.33441	141.191
28H-Dog	0.274023	41.0748		23T-Dog	0.235135	49.6961
29H-Dog	0.226978	51.7225		24T-Dog	0.09	34.0901
308H-Dog	0.283035	34.9097		25T-Dog	0.227176	53.6385
309H-Dog	0.325954	241.66		265T-Dog	0.292107	89.7456
310H-Dog	0.330112	214.062		266T-Dog	0.260814	53.2865
313H-Dog	0.346464	285.72		267T-Dog	0.252529	36.7566
315H-Dog	0.280768	136.926		269T-Dog	0.275298	54.2573
317H-Dog	0.310455	197.997		26T-Dog	0.244769	77.7268
321H6-Dog	0.325982	156.459		270T-Dog	0.27308	104.142
324H5-Dog	0.32045	38.8484		271T-Dog	0.252214	82.7224
326H-Dog	0.292662	45.68		273T-Dog	0.220667	79.5407
335H-Dog	0.247355	16.5271		274T-Dog	0.230876	38.2344
338H-Dog	0.252659	77.6965		275T-Dog	0.255532	35.4248
339H-Dog	0.274871	219.66		276T-Dog	0.255273	58.4988
341H-Dog	0.271118	43.154		279T-Dog	0.247266	80.1938
342H-Dog	0.258811	22.1657		27T-Dog	0.243002	124
343H-Dog	0.256137	33.4133		281T-Dog	0.323613	106.439
344H-Dog	0.269019	83.6051		285T-Dog	0.316179	66.7212
345H-Dog	0.263686	173.261		286T1-Dog	0.319869	63.2732
360H-Dog	0.334851	58.2658		28T-Dog	0.226724	66.0725
361H-Dog	0.361283	54.4202		29T1-Dog	0.258259	58.0597
363H-Dog	0.306104	74.5224		2T-Dog	7.68714	2715.07
364H-Dog	0.282783	58.5454		308T-Dog	0.31037	86.0922
365H-Dog	0.29357	44.5459		309T-Dog	0.323797	88.5773
366H-Dog	0.317751	63.2883		310T-Dog	0.326763	66.2133
367H-Dog	0.283176	28.8923		313T-Dog	0.333902	80.7991
377H-Dog	0.232482	7.65577		315T-Dog	0.296114	67.8615
379H-Dog	0.235542	12.6713		317T-Dog	0.317777	76.0633
37H-Dog	0.243336	63.7607		321T2-Dog	0.327008	156.931
382H-Dog	0.271092	46.8186		324T2-Dog	0.330387	71.3773
383H-Dog	0.239014	48.3107		326T-Dog	0.300264	98.3606
385H-Dog	0.238446	43.2671		32T-Dog	0.242432	74.3757
386H-Dog	0.241753	39.1006		335T-Dog	0.258549	30.5476
388H-Dog	0.234172	66.2224		336T-Dog	0.253886	44.2803
389H2-Dog	0.301365	39.6455		338T-Dog	0.271646	36.9461
38H-Dog	0.250145	40.4084		339T-Dog	0.27379	41.6998
390H-Dog	0.241	32.888		33T-Dog	0.23605	36.376
391H-Dog	0.25524	30.2318		341T-Dog	0.273926	49.7478
393H-Dog	0.324963	59.9582		342T-Dog	0.252969	58.5032
394H-Dog	0.169281	19.8706		343T-Dog	0.249481	69.073
396H-Dog	0.306525	41.211		344T-Dog	0.248271	59.9734
399H-Dog	0.258292	22.8789		345T-Dog	0.262568	103.205
39H-Dog	0.262376	60.4087		346T-Dog	0.333314	53.5
400H-Dog	0.279786	21.5715		34T-Dog	0.269912	48.8568
401H-Dog	0.381254	34.2451		359T-Dog	0.318021	61.9702
402H-Dog	0.345256	30.6203		360T-Dog	0.322274	98.3559
404H-Dog	0.319599	28.002		361T-Dog	0.34136	117.345
407H-Dog	0.301717	37.8771		362T-Dog	0.289433	74.2574
409H-Dog	0.299813	46.1453		363T-Dog	0.315559	65.9197
40H-Dog	0.255448	51.7774		364T-Dog	0.288707	85.5445
410H-Dog	0.304334	30.5337		365T-Dog	0.328659	122.056
411H-Dog	0.320453	73.9204		366T-Dog	0.310842	74.1738
412H-Dog	0.275973	29.387		367T-Dog	0.344601	136.606
413H-Dog	0.309493	56.4672		369T-Dog	0.288508	120.708
415H-Dog	0.235277	30.4463		370T-Dog	0.340904	107.219
416H-Dog	0.268533	14.6534		371T-Dog	0.324623	90.482
41H-Dog	0.242523	78.8573		372T-Dog	0.368632	126.458
421H-Dog	0.339994	103.41		375T-Dog	0.324666	55.9888
422H-Dog	0.241246	137.721		377T-Dog	0.250144	63.1193
423H-Dog	0.3519	111.178		379T-Dog	0.259551	109.682
425H1-Dog	0.223945	100.122		37T-Dog	0.236844	41.5523
432H-Dog	0.271374	18.7369		381T-Dog	0.23906	63.8273
435H-Dog	0.327449	16.0023		382T-Dog	0.256824	32.3403
437H-Dog	0.292364	82.921		383T-Dog	0.24829	62.4957
438H-Dog	0.305465	19.6642		385T-Dog	0.232213	46.4727
439H-Dog	0.311361	21.9144		386T-Dog	0.239928	81.6562
43H-Dog	0.261923	108.309		387T-Dog	0.30195	95.5025
441H-Dog	0.300332	20.43		388T-Dog	0.260463	63.7249
443H-Dog	0.299437	81.967		389T1-Dog	0.264805	69.4613
446H-Dog	0.139807	19.983		389T2-Dog	0.325206	114.609
44H-Dog	0.251323	90.3372		38T-Dog	0.244449	73.1036
450H-Dog	0.0826413	7.54881		390T-Dog	0.236621	45.2769
452H1-Dog	0.28554	12.3673		391T-Dog	0.256449	83.1047
453H-Dog	0.277419	12.0072		393T-Dog	0.324697	101.596
459H-Dog	0.262467	57.3521		394T-Dog	0.275977	134.408
45H1-Dog	0.246572	384.814		396T-Dog	0.32538	35.5574
460H-Dog	0.279103	16.2269		399T-Dog	0.260526	57.1428
461H-Dog	0.25797	10.5278		39T-Dog	0.246772	67.727
462H1-Dog	0.319078	45.8047		3T-Dog	4.69188	1470.01
463H-Dog	0.266077	8.47127		400T-Dog	0.348824	60.6542
464H-Dog	0.230692	64.8429		401T-Dog	0.361802	76.648
468H-Dog	0.244417	49.125		402T-Dog	0.362132	40.58
469H-Dog	0.268012	21.9503		404T-Dog	0.333963	48.2247
47H-Dog	0.226071	23.0454		405T-Dog	0.329204	89.3167
48H-Dog	0.244645	23.2897		406T-Dog	0.334506	70.012
490H-Dog	0.23088	59.1984		407T-Dog	0.31468	111.03
491H-Dog	0.207298	32.1467		408T-Dog	0.33532	51.9855
492H2-Dog	0.223987	21.2245		409T-Dog	0.285808	105.635
494H-Dog	0.239317	42.6525		40T-Dog	0.236036	57.4288
497H-Dog	0.28397	52.8111		410T-Dog	0.321393	106.339
498H-Dog	0.290358	3013.66		411T-Dog	0.290859	78.7867
499H-Dog	0.307183	47.9872		412T-Dog	0.286171	39.5886
4H-Dog	0.501063	149.443		414T-Dog	0.295778	106.673
500H-Dog	0.319602	37.5612		415T-Dog	0.310944	57.3039
501H-Dog	0.358725	58.8295		416T-Dog	0.210804	63.4886
502H-Dog	0.338702	59.3842		419T-Dog	0.287076	69.8342
504H-Dog	0.326046	61.5278		41T-Dog	0.240978	50.6456
505H-Dog	0.34096	45.6338		420T-Dog	0.327793	84.0641
506H-Dog	0.357136	49.4895		421T-Dog	0.322431	43.8951
507H-Dog	0.208028	21.0246		422T-Dog	0.250828	58.6849
509H-Dog	0.258407	23.3433		423T-Dog	0.348645	84.2435
511H-Dog	0.289981	117.59		424T-Dog	0.229171	38.1665
512H-Dog	0.298827	13.1588		425T-Dog	0.227059	47.6478
513H-Dog	0.283458	23.8218		426T1-Dog	0.494364	152.546
514H-Dog	0.294049	68.7109		427T-Dog	0.248568	73.8692
515H-Dog	0.31057	35.3589		428T-Dog	0.271683	53.732
516H1-Dog	0.312386	55.2534		429T-Dog	0.26111	66.1441
523H-Dog	0.251112	53.8612		430T-Dog	0.246214	70.8951
525H-Dog	0.282562	15.064		431T1-Dog	0.30393	64.5418
527H-Dog	0.354782	31.3796		432T-Dog	0.270757	1246.5
52H-Dog	0.289176	33.5832		433T-Dog	0.316238	58.5009
530H1-Dog	0.366703	64.9689		434T-Dog	0.340848	85.4777
534H-Dog	0.278773	40.5237		435T-Dog	0.330101	106.517
535H-Dog	0.306088	55.8789		436T-Dog	0.34363	48.3607
539H-Dog	0.299849	215.31		437T-Dog	0.302523	65.4261
540H-Dog	0.268088	27.347		438T-Dog	0.288252	48.0499
550H-Dog	0.25596	52.5346		439T-Dog	0.315485	111.6
551H-Dog	0.302887	52.5126		43T-Dog	0.25343	67.2311
555H-Dog	0.321857	228.751		440T-Dog	0.279506	56.8303
556H-Dog	0.295313	32.6864		441T-Dog	0.290068	57.4217
558H-Dog	0.279797	292.02		442T-Dog	0.297679	45.3559
559H-Dog	0.269976	115.949		443T-Dog	0.3091	39.4302
560H-Dog	0.259144	25.7307		446T-Dog	0.302612	63.0573
571H-Dog	0.267022	166.872		447T-Dog	0.279014	54.9542
572H-Dog	0.267728	245.919		448T-Dog	0.27132	97.4158
575H-Dog	0.357966	131.051		449T-Dog	0.260354	30.2925
582H-Dog	0.326446	40.2789		44T-Dog	0.257395	46.3632
584H-Dog	0.244806	6.44951		450T-Dog	0.282272	54.0008
585H-Dog	0.227703	6.00024		451T-Dog	0.28231	37.4878
586H-Dog	0.272315	5.33299		452T-Dog	0.280809	62.0056
587H-Dog	0.262627	4.07844		453T-Dog	0.288761	71.5123
588H-Dog	0.24632	7.44987		454T-Dog	0.257424	69.6878
589H-Dog	0.247022	6.14862		455T1-Dog	0.173846	1056.07
590H-Dog	0.24734	13.2764		456T-Dog	0.260596	33.4478
591H-Dog	0.253084	7.43624		457T-Dog	0.260894	62.7662
592H-Dog	0.228674	12.6679		459T-Dog	0.347751	78.94
594H-Dog	0.22212	5.06935		45T1-Dog	0.23213	43.1661
595H-Dog	0.258003	7.3596		460T-Dog	0.280603	43.1661
596H-Dog	0.227855	10.7992		462T-Dog	0.217431	99.7179
597H-Dog	0.229154	6.97017		463T-Dog	0.287878	72.5379
598H-Dog	0.227148	9.44306		464T-Dog	0.261365	135.894
599H-Dog	0.236933	4.392		465T-Dog	0.229687	57.9534
600H-Dog	0.273635	7.47576		466T-Dog	0.241055	41.7826
601H-Dog	0.23382	8.57793		467T-Dog	0.236828	66.8659
602H-Dog	0.304195	54.4334		468T-Dog	0.259776	103.041
604H-Dog	0.136961	4.32947		469T-Dog	0.283078	38.3716
605H-Dog	0.288191	17.347		472T-Dog	0.229224	40.0468
608H-Dog	0.273474	93.8571		47T-Dog	0.220071	43.4523
609H-Dog	0.23702	68.0788		48T1-Dog	0.256928	45.9545
616H-Dog	0.258548	10.3761		490T-Dog	0.335736	87.3227
621H-Dog	0.236562	14.4101		491T1-Dog	0.31599	66.8386
622H-Dog	0.240824	8.07264		492T1-Dog	0.237222	29.7388
623H-Dog	0.244959	8.49441		493T1-Dog	0.336401	69.57
624H-Dog	0.242689	48.6126		494T-Dog	0.26518	41.9967
625H-Dog	0.253144	23.099		495T-Dog	0.347035	86.6002
629H-Dog	0.258302	12.2665		497T-Dog	0.37937	51.0256
635H-Dog	0.230133	152.597		498T-Dog	0.329849	61.2281
638H-Dog	0.248306	18.0182		499T-Dog	0.309838	61.684
639H-Dog	0.261564	116.182		49T-Dog	0.269721	46.5879
644H-Dog	0.261564	262.287		4T-Dog	4.18317	1290.86
645H-Dog	0.220649	73.6138		500T-Dog	0.311189	65.8389
646H-Dog	0.371576	104.913		501T-Dog	0.360139	92.407
647H-Dog	0.299633	48.1202		502T1-Dog	0.393745	92.5056
649H-Dog	0.286801	19.8757		504T-Dog	0.317728	80.7747
650H-Dog	0.27271	45.7571		505T-Dog	0.345248	106.891
655H-Dog	0.254667	28.49		506T1-Dog	0.36275	58.036
656H-Dog	0.297524	29.0933		507T-Dog	0.318052	81.4546
660H-Dog	0.26621	25.3094		508T-Dog	0.212516	36.3717
661H-Dog	0.26204	8.68518		509T-Dog	0.233564	31.321
666H-Dog	0.213052	26.1978		50T1-Dog	0.239582	38.9666
667H-Dog	0.237785	39.5126		511T-Dog	0.283086	43.4802
680H-Dog	0.270477	120.622		512T-Dog	0.283841	53.4008
681H-Dog	0.27128	75.8116		513T-Dog	0.282582	34.1258
682H-Dog	0.305957	51.4876		514T-Dog	0.310792	66.2064
683H-Dog	0.244338	32.7832		515T-Dog	0.280384	60.9929
684H-Dog	0.27001	122.655		516T-Dog	0.331661	92.0379
687H-Dog	0.269136	31.1786		523T-Dog	0.279857	48.8969
691H-Dog	0.278587	130.502		525T-Dog	0.276256	38.4442
692H-Dog	0.301479	215.203		527T-Dog	0.292867	22.9086
693H-Dog	0.289394	125.575		52T1-Dog	0.255385	58.1727
694H-Dog	0.277708	102.45		530T1-Dog	0.367786	164.218
704H1-Dog	0.268759	4.00239		531T-Dog	0.354817	75.9935
705H1-Dog	0.217892	4.15502		532T-Dog	0.336793	53.7027
706H1-Dog	0.219883	33.0811		534T-Dog	0.28145	72.5098
707H1-Dog	0.262876	7.21522		535T-Dog	0.299043	114.883
708H-Dog	0.18861	5.52891		53T-Dog	0.26164	91.5922
709H-Dog	0.202564	8.27333		540T-Dog	0.265019	81.346
710H-Dog	0.233564	4.84941		54T-Dog	0.282005	88.7462
711H-Dog	0.218847	18.3227		550T-Dog	0.261937	81.1319
712H-Dog	0.239762	13.5508		551T-Dog	0.274498	92.2089
713H-Dog	0.137064	5.93358		555T-Dog	0.321208	77.5734
714H-Dog	0.24533	14.1646		556T-Dog	0.313955	102.652
738H-Dog	0.276894	43.0831		558T-Dog	0.283195	91.9699
739H-Dog	0.267775	49.9015		559T-Dog	0.278835	91.0266
740H-Dog	0.278085	96.2495		55T-Dog	0.271271	41.7813
756H-Dog	0.239902	14.9798		560T-Dog	0.262863	78.693
757H-Dog	0.237033	13.8196		564T-Dog	0.265522	52.2955
758H-Dog	0.262968	18.8208		56T-Dog	0.272289	78.1119
759H-Dog	0.246842	22.3035		571T-Dog	0.283947	56.4159
761H-Dog	0.249446	20.2527		572T-Dog	0.238379	58.7606
763H-Dog	0.248295	14.6938		575T-Dog	0.316131	67.2999
764H-Dog	0.217792	21.2718		57T-Dog	0.274095	58.5815
766H-Dog	0.247423	12.8191		582T-Dog	0.265526	69.7134
769H-Dog	0.244022	9.53626		583T-Dog	0.300642	54.1113
770H-Dog	0.233816	9.69582		584T-Dog	0.31134	87.8715
771H-Dog	0.226798	15.7139		585T-Dog	0.306254	98.6547
772H-Dog	0.239401	19.3196		586T-Dog	0.306942	79.8311
773H-Dog	0.244813	13.9216		587T-Dog	0.301006	78.8281
774H-Dog	0.251414	15.1794		588T-Dog	0.30892	44.2183
775H-Dog	0.261042	26.7944		589T-Dog	0.293048	90.6895
781H-Dog	0.191783	11.9325		590T-Dog	0.301478	62.3258
782H-Dog	0.290781	40.4272		591T-Dog	0.336209	47.5471
790H-Dog	0.290788	34.8508		592T-Dog	0.296216	147.961
791H-Dog	0.258098	69.8693		594T-Dog	0.310361	85.5283
792H-Dog	0.277286	43.1518		595T1-Dog	0.317403	87.5586
793H-Dog	0.303875	157.55		596T-Dog	0.294553	47.6046
794H-Dog	0.293937	99.2818		597T-Dog	0.293033	81.3418
795H-Dog	0.311827	44.7109		598T-Dog	0.309825	76.796
798H-Dog	0.321305	42.0713		599T-Dog	0.296945	74.896
79H-Dog	22.4645	8845.44		59T-Dog	0.258306	47.6133
807H-Dog	0.243243	16.1779		5T1-Dog	0.252026	69.2506
808H-Dog	0.246937	20.2651		600T-Dog	0.24785	93.7257
809H-Dog	0.232625	10.8469		601T-Dog	0.225547	43.6317
80H1-Dog	0.237613	28.4004		602T-Dog	0.330422	66.9257
810H1-Dog	0.25974	23.5428		604T-Dog	0.304825	57.5625
812H-Dog	0.302635	48.9055		605T-Dog	0.323279	93.9092
813H-Dog	0.302278	102.646		606T-Dog	0.236718	63.5971
814H-Dog	0.297501	63.6461		607T-Dog	0.269412	54.6505
815H-Dog	0.30875	95.5067		608T-Dog	0.378281	79.1412
816H-Dog	0.300713	13.0179		609T-Dog	0.247313	55.001
817H-Dog	0.250925	18.0505		60T-Dog	0.267913	69.7639
819H-Dog	0.250117	21.8913		610T-Dog	0.267653	63.1576
820H-Dog	0.276717	25.4459		611T-Dog	0.261573	93.8891
821H-Dog	0.286397	127.268		612T-Dog	0.246751	120.712
823H-Dog	0.280885	89.3478		613T-Dog	0.251612	106.524
824H-Dog	0.281485	50.0646		614T-Dog	0.225211	67.8721
827H-Dog	0.179225	10.3472		615T-Dog	0.214781	68.296
828H-Dog	0.159663	27.4611		616T-Dog	0.184245	71.383
829H-Dog	0.186065	59.9		618T-Dog	0.225697	78.34
82H1-Dog	0.246504	24.6253		61T-Dog	0.246995	33.8615
830H-Dog	0.178539	64.3157		621T-Dog	0.234859	64.0858
831H-Dog	0.327242	146.015		622T-Dog	0.229989	83.0002
832H-Dog	0.220569	76.7287		623T-Dog	0.236078	72.6677
833H-Dog	0.243303	11.6808		624T-Dog	0.332392	61.3482
835H-Dog	0.234126	26.1673		625T-Dog	0.309535	52.5147
836H-Dog	0.27629	17.8263		627T1-Dog	0.285533	57.5559
83H1-Dog	0.221671	19.8851		628T1-Dog	0.302509	68.85
847H1-Dog	0.201581	82.8451		629T-Dog	0.334268	141.427
849H-Dog	0.224453	140.529		62T-Dog	0.227099	39.5625
84H1-Dog	0.233043	23.2015		630T-Dog	0.312059	40.3907
850H-Dog	0.19184	49.9664		631T-Dog	0.341053	70.1035
851H-Dog	0.261676	58.4396		634T-Dog	0.228548	46.231
852H-Dog	0.273551	15.826		635T-Dog	0.231406	47.2939
853H-Dog	0.518927	198.554		636T-Dog	0.20755	81.5979
854H-Dog	0.528861	225.295		638T-Dog	0.224731	68.3672
855H-Dog	0.244964	16.9069		639T1-Dog	0.233112	54.1689
856H-Dog	0.250145	15.7911		640T-Dog	0.221501	46.3757
857H-Dog	0.441519	32.697		642T1-Dog	0.229676	59.0121
858H-Dog	0.282756	155.788		644T-Dog	0.278341	30.7661
859H-Dog	0.194008	70.3296		645T-Dog	0.234571	33.7726
860H-Dog	0.242938	79.1212		647T-Dog	0.295881	40.3398
861H-Dog	0.211906	64.2521		649T-Dog	0.303531	42.7831
862H-Dog	0.232332	19.7942		650T-Dog	0.274701	38.9892
865H-Dog	0.313521	90.231		652T-Dog	0.23772	78.1
866H-Dog	0.414084	81.5098		653T-Dog	0.227594	50.1038
867H-Dog	0.263855	263.218		656T-Dog	0.278965	58.7166
86H1-Dog	0.244422	27.6394		660T-Dog	0.21477	24.6598
870H1-Dog	0.28371	161.592		661T-Dog	0.212392	86.7304
873H-Dog	0.266861	47.5626		666T-Dog	0.208383	81.9046
874H-Dog	0.552218	326.915		667T-Dog	0.276774	97.6484
875H-Dog	0.245745	69.8297		680T-Dog	0.27073	42.6714
89H-Dog	0.239965	73.6027		681T-Dog	0.282155	69.5459
90H-Dog	0.239906	26.6895		682T-Dog	0.287507	67.0025
91H-Dog	0.223177	115.284		683T-Dog	0.265397	100.67
926H-Dog	0.261732	20.6851		684T-Dog	0.23985	46.6488
927H-Dog	0.2354	51.4166		685T-Dog	0.28757	62.1726
929H-Dog	0.233777	11.5875		686T-Dog	0.299256	86.3532
92H-Dog	0.233229	14.9534		687T-Dog	0.271918	59.546
93H1-Dog	0.268494	22.0357		691T-Dog	0.270682	18.2522
94H-Dog	0.242861	20.2013		693T-Dog	0.299207	49.2814
95H1-Dog	0.253319	122.787		694T-Dog	0.271949	49.2814
96H1-Dog	0.243853	102.025		6T1-Dog	0.241363	61.1729
98H1-Dog	0.254466	85.0536		703T-Dog	0.255157	74.8642
99H-Dog	0.265169	76.9706		704T1-Dog	0.263483	51.1653
				705T1-Dog	0.227845	60.069
				706T1-Dog	0.234168	46.7523
				708T-Dog	0.221321	16.3608
				710T-Dog	0.271829	38.0266
				711T1-Dog	0.225609	71.8535
				714T-Dog	0.217984	19.041
				738T-Dog	0.269693	56.9092
				739T-Dog	0.265947	45.8507
				740T-Dog	0.282805	31.8067
				756T-Dog	0.250702	65.179
				757T-Dog	0.23669	46.4017
				758T-Dog	0.268763	57.0351
				759T-Dog	0.230569	20.1037
				760T-Dog	0.250332	61.8504
				761T1-Dog	0.257435	86.3634
				762T-Dog	0.251039	51.801
				763T-Dog	0.25465	55.6698
				764T-Dog	0.235547	44.5517
				766T1-Dog	0.25511	43.5394
				767T-Dog	0.253882	53.6082
				769T1-Dog	0.273388	36.1337
				770T1-Dog	0.259707	58.0063
				771T1-Dog	0.22947	41.6854
				772T1-Dog	0.265425	51.9354
				773T1-Dog	0.258842	65.1508
				774T1-Dog	0.246823	38.9718
				775T2-Dog	0.265739	47.1681
				782T-Dog	0.318069	80.3644
				790T-Dog	0.298907	86.438
				791T-Dog	0.279858	28.8735
				792T-Dog	0.254141	45.2376
				793T-Dog	0.298434	43.061
				794T-Dog	0.314007	63.6345
				795T-Dog	0.309098	48.5355
				796T-Dog	0.294178	89.4368
				798T-Dog	0.306187	59.4536
				799T-Dog	0.327138	82.6714
				79T-Dog	61.6234	7849.44
				7T-Dog	0.231265	62.0676
				800T-Dog	0.252275	79.3949
				801T-Dog	0.307181	101.079
				802T-Dog	0.297801	83.4584
				803T-Dog	0.309016	43.1249
				804T-Dog	0.296507	86.1319
				805T-Dog	0.309113	60.5067
				807T1-Dog	0.337206	62.6598
				808T-Dog	0.386296	58.3215
				809T-Dog	0.499063	106.045
				80T-Dog	0.226384	35.2053
				810T1-Dog	0.300871	70.5602
				812T-Dog	0.304707	74.7393
				813T-Dog	0.302831	65.9754
				814T-Dog	0.287671	50.0203
				815T-Dog	0.289493	99.7792
				816T-Dog	0.306757	66.3733
				817T-Dog	0.292769	36.9376
				819T-Dog	0.246153	43.9876
				81T-Dog	0.241937	25.8361
				820T-Dog	0.252726	58.0619
				821T-Dog	0.286559	49.7357
				822T-Dog	0.289553	48.5416
				823T-Dog	0.277536	31.4258
				824T-Dog	0.262577	50.3473
				827T-Dog	0.189299	36.5502
				828T-Dog	0.169121	40.115
				829T-Dog	0.190569	41.5684
				82T-Dog	0.248985	40.7418
				830T-Dog	0.214859	31.3809
				831T-Dog	0.220362	31.9054
				832T-Dog	0.306077	59.6538
				833T1-Dog	0.323966	101.349
				834T1-Dog	0.276838	89.0075
				835T-Dog	0.377855	98.7556
				839T1-Dog	0.184145	62.9228
				839T2-Dog	0.257748	66.5807
				83T-Dog	0.243819	69.3339
				847T-Dog	0.182699	42.4047
				848T-Dog	0.182046	68.406
				849T-Dog	0.204496	63.7175
				84T-Dog	0.245602	41.7731
				850T-Dog	0.215296	49.8767
				851T-Dog	0.177258	72.5141
				853T-Dog	0.284925	139.346
				854T-Dog	0.352836	130.416
				855T-Dog	0.429818	129.716
				856T-Dog	0.406703	134.468
				857T-Dog	0.399049	281.012
				858T-Dog	0.564838	211.044
				859T-Dog	0.292112	62.7527
				85T-Dog	0.249681	65.1218
				860T-Dog	0.199472	44.6435
				861T-Dog	0.222312	68.3247
				862T-Dog	0.19901	85.3575
				866T-Dog	0.525222	49.8959
				867T-Dog	0.29583	55.071
				868T-Dog	0.26426	75.5626
				869T-Dog	0.282805	100.939
				86T-Dog	0.220464	48.5182
				873T-Dog	0.269928	54.6206
				874T-Dog	0.266762	57.8617
				875T-Dog	0.273219	68.6398
				88T-Dog	0.245129	64.6113
				89T-Dog	0.234569	49.3426
				90T-Dog	0.241034	59.5317
				92T-Dog	0.278354	69.0679
				93T-Dog	0.271719	56.777
				94T-Dog	0.279617	50.8174
				95T-Dog	0.259821	70.0864
				96T-Dog	0.236521	99.1303
				98T-Dog	0.235431	38.528
				99T-Dog	0.242417	49.0548

## Sheet: Supplementary file 2B
Host samples with low coverage regions across mitochondria
137H-Dog
402H-Dog
423H-Dog
469H-Dog
513H-Dog
530H1-Dog
764H-Dog
82H1-Dog
835H-Dog
859H-Dog
90H-Dog

## Sheet: Supplementary file 2C
Tumour sample name	Estimated tumour cell fraction (%)
100T-Dog	89
101T-Dog	89
102T-Dog	93
103T-Dog	94
104T-Dog	82
105T-Dog	80
106T-Dog	80
107T-Dog	63
108T-Dog	80
109T-Dog	80
110T-Dog	88
11T-Dog	92
120T1-Dog	42
122T-Dog	76
123T-Dog	52
124T-Dog	71
125T-Dog	78
126T-Dog	78
12T-Dog	88
133T-Dog	78
134T-Dog	94
135T-Dog	72
136T-Dog	87
137T1-Dog	64
1380T-Dog	N/A
1381T-Dog	N/A
139T-Dog	91
13T-Dog	92
140T-Dog	78
142T-Dog	88
143T-Dog	90
146T-Dog	55
148T-Dog	63
149T-Dog	82
151T-Dog	79
152T-Dog	52
153T-Dog	50
154T-Dog	91
15T1-Dog	98
179T1-Dog	89
17T1-Dog	90
180T-Dog	85
18T1-Dog	84
196T-Dog	75
1T-Dog	88
209T-Dog	87
226T-Dog	89
22T-Dog	71
230T-Dog	82
231T-Dog	93
232T-Dog	87
233T-Dog	86
234T-Dog	84
235T-Dog	80
23T-Dog	79
24T-Dog	97
25T-Dog	87
265T-Dog	93
266T-Dog	96
267T-Dog	89
269T-Dog	64
26T-Dog	90
270T-Dog	73
271T-Dog	79
273T-Dog	91
274T-Dog	79
275T-Dog	82
276T-Dog	89
279T-Dog	78
27T-Dog	93
281T-Dog	84
285T-Dog	78
286T1-Dog	95
28T-Dog	81
29T1-Dog	89
2T-Dog	99
308T-Dog	91
309T-Dog	91
310T-Dog	88
313T-Dog	96
315T-Dog	92
317T-Dog	92
321T2-Dog	89
324T2-Dog	90
326T-Dog	86
32T-Dog	87
335T-Dog	81
336T-Dog	89
338T-Dog	80
339T-Dog	72
33T-Dog	72
341T-Dog	84
342T-Dog	78
343T-Dog	89
344T-Dog	82
345T-Dog	90
346T-Dog	88
34T-Dog	50
359T-Dog	74
360T-Dog	85
361T-Dog	92
362T-Dog	79
363T-Dog	79
364T-Dog	79
365T-Dog	85
366T-Dog	76
367T-Dog	90
369T-Dog	92
370T-Dog	91
371T-Dog	85
372T-Dog	91
375T-Dog	82
377T-Dog	88
379T-Dog	88
37T-Dog	68
381T-Dog	85
382T-Dog	60
383T-Dog	50
385T-Dog	76
386T-Dog	69
387T-Dog	88
388T-Dog	84
389T1-Dog	85
389T2-Dog	91
38T-Dog	90
390T-Dog	68
391T-Dog	88
393T-Dog	76
394T-Dog	89
396T-Dog	84
399T-Dog	89
39T-Dog	88
3T-Dog	91
400T-Dog	80
401T-Dog	80
402T-Dog	86
404T-Dog	66
405T-Dog	89
406T-Dog	89
407T-Dog	91
408T-Dog	53
409T-Dog	86
40T-Dog	92
410T-Dog	89
411T-Dog	83
412T-Dog	69
414T-Dog	90
415T-Dog	33
416T-Dog	88
419T-Dog	71
41T-Dog	88
420T-Dog	92
421T-Dog	69
422T-Dog	69
423T-Dog	90
424T-Dog	80
425T-Dog	61
426T1-Dog	80
427T-Dog	86
428T-Dog	79
429T-Dog	87
430T-Dog	84
431T1-Dog	90
432T-Dog	97
433T-Dog	90
434T-Dog	91
435T-Dog	88
436T-Dog	78
437T-Dog	88
438T-Dog	76
439T-Dog	92
43T-Dog	89
440T-Dog	86
441T-Dog	80
442T-Dog	88
443T-Dog	70
446T-Dog	78
447T-Dog	64
448T-Dog	82
449T-Dog	42
44T-Dog	79
450T-Dog	75
451T-Dog	72
452T-Dog	77
453T-Dog	89
454T-Dog	89
455T1-Dog	96
456T-Dog	84
457T-Dog	90
459T-Dog	97
45T1-Dog	84
460T-Dog	90
462T-Dog	91
463T-Dog	79
464T-Dog	92
465T-Dog	91
466T-Dog	87
467T-Dog	90
468T-Dog	89
469T-Dog	84
472T-Dog	91
47T-Dog	81
48T1-Dog	71
490T-Dog	88
491T1-Dog	70
492T1-Dog	74
493T1-Dog	87
494T-Dog	87
495T-Dog	89
497T-Dog	71
498T-Dog	69
499T-Dog	77
49T-Dog	79
4T-Dog	91
500T-Dog	79
501T-Dog	79
502T1-Dog	88
504T-Dog	90
505T-Dog	80
506T1-Dog	68
507T-Dog	93
508T-Dog	91
509T-Dog	83
50T1-Dog	79
511T-Dog	70
512T-Dog	91
513T-Dog	81
514T-Dog	89
515T-Dog	91
516T-Dog	84
523T-Dog	91
525T-Dog	86
527T-Dog	97
52T1-Dog	80
530T1-Dog	96
531T-Dog	88
532T-Dog	83
534T-Dog	86
535T-Dog	96
53T-Dog	91
540T-Dog	86
54T-Dog	93
550T-Dog	99
551T-Dog	92
555T-Dog	86
556T-Dog	90
558T-Dog	87
559T-Dog	92
55T-Dog	87
560T-Dog	76
564T-Dog	99
56T-Dog	91
571T-Dog	89
572T-Dog	89
575T-Dog	80
57T-Dog	90
582T-Dog	79
583T-Dog	84
584T-Dog	89
585T-Dog	86
586T-Dog	90
587T-Dog	90
588T-Dog	85
589T-Dog	83
590T-Dog	84
591T-Dog	84
592T-Dog	91
594T-Dog	93
595T1-Dog	71
596T-Dog	29
597T-Dog	84
598T-Dog	87
599T-Dog	83
59T-Dog	88
5T1-Dog	89
600T-Dog	90
601T-Dog	79
602T-Dog	84
604T-Dog	84
605T-Dog	90
606T-Dog	92
607T-Dog	79
608T-Dog	81
609T-Dog	88
60T-Dog	88
610T-Dog	85
611T-Dog	88
612T-Dog	92
613T-Dog	84
614T-Dog	81
615T-Dog	91
616T-Dog	91
618T-Dog	90
61T-Dog	73
621T-Dog	70
622T-Dog	92
623T-Dog	82
624T-Dog	91
625T-Dog	65
627T1-Dog	90
628T1-Dog	92
629T-Dog	89
62T-Dog	80
630T-Dog	50
631T-Dog	86
634T-Dog	78
635T-Dog	85
636T-Dog	88
638T-Dog	88
639T1-Dog	85
640T-Dog	76
642T1-Dog	82
644T-Dog	83
645T-Dog	89
647T-Dog	88
649T-Dog	72
650T-Dog	35
652T-Dog	90
653T-Dog	77
656T-Dog	89
660T-Dog	71
661T-Dog	92
666T-Dog	88
667T-Dog	87
680T-Dog	82
681T-Dog	91
682T-Dog	80
683T-Dog	96
684T-Dog	87
685T-Dog	88
686T-Dog	89
687T-Dog	75
691T-Dog	68
693T-Dog	88
694T-Dog	91
6T1-Dog	98
703T-Dog	96
704T1-Dog	76
705T1-Dog	86
706T1-Dog	90
708T-Dog	82
710T-Dog	88
711T1-Dog	88
714T-Dog	90
738T-Dog	92
739T-Dog	85
740T-Dog	80
756T-Dog	82
757T-Dog	82
758T-Dog	87
759T-Dog	45
760T-Dog	78
761T1-Dog	87
762T-Dog	82
763T-Dog	80
764T-Dog	88
766T1-Dog	87
767T-Dog	82
769T1-Dog	77
770T1-Dog	88
771T1-Dog	78
772T1-Dog	88
773T1-Dog	93
774T1-Dog	73
775T2-Dog	86
782T-Dog	81
790T-Dog	94
791T-Dog	66
792T-Dog	89
793T-Dog	90
794T-Dog	92
795T-Dog	70
796T-Dog	87
798T-Dog	80
799T-Dog	80
79T-Dog	94
7T-Dog	92
800T-Dog	88
801T-Dog	89
802T-Dog	86
803T-Dog	50
804T-Dog	86
805T-Dog	83
807T1-Dog	61
808T-Dog	46
809T-Dog	83
80T-Dog	78
810T1-Dog	91
812T-Dog	78
813T-Dog	81
814T-Dog	80
815T-Dog	92
816T-Dog	92
817T-Dog	81
819T-Dog	83
81T-Dog	71
820T-Dog	94
821T-Dog	83
822T-Dog	72
823T-Dog	72
824T-Dog	84
827T-Dog	89
828T-Dog	88
829T-Dog	77
82T-Dog	79
830T-Dog	68
831T-Dog	75
832T-Dog	67
833T1-Dog	88
834T1-Dog	92
835T-Dog	91
839T1-Dog	92
839T2-Dog	87
83T-Dog	91
847T-Dog	80
848T-Dog	82
849T-Dog	84
84T-Dog	62
850T-Dog	77
851T-Dog	86
853T-Dog	91
854T-Dog	90
855T-Dog	88
856T-Dog	70
857T-Dog	95
858T-Dog	89
859T-Dog	80
85T-Dog	89
860T-Dog	62
861T-Dog	78
862T-Dog	86
866T-Dog	72
867T-Dog	86
868T-Dog	85
869T-Dog	94
86T-Dog	92
873T-Dog	79
874T-Dog	66
875T-Dog	68
88T-Dog	90
89T-Dog	89
90T-Dog	91
92T-Dog	84
93T-Dog	76
94T-Dog	90
95T-Dog	89
96T-Dog	92
98T-Dog	82
99T-Dog	91
