# Supplementary material for: Mitochondrial genetic diversity, selection and recombination in a canine transmissible cancer
Source: eLife. 2016 May 17;5:e14552. doi: 10.7554/eLife.14552 (PMC4869914; doi:10.7554/eLife.14552)
Supplement: Supplementary file 3. — Quantitative PCR (qPCR) was performed for LINE-MYC, a CTVT-specific rearrangement (Katzir et al., 1985; Katzir et al., 1987). Each reaction was performed in triplicate and a standard curve was used to detect relative DNA input at each locus. 'Normalised input' represents the relative LINE-MYC input detected in each sample normalised to ACTB ('Confirmation of canine transmissible venereal tumour (CTVT) diagnosis', Materials and methods). In general, we consider normalised input >0.05 as indicative of presence of LINE-MYC. Sufficient DNA was not available for samples 1380T and 1381T; diagnosis in these cases was performed with histopathology. *2T was grown as a xenograft. DOI: http://dx.doi.org/10.7554/eLife.14552.017 [file elife-14552-supp3.xlsx]

## Sheet: Supplementary file 3
Sample	LINE-MYC input (normalised to ACTB)	LINE-MYC presence
100H1	7.60332e-05	ABSENT
100T	0.920139	PRESENT
101H	8.48271e-05	ABSENT
101T	0.94102	PRESENT
102H	0.000236541	ABSENT
102T	0.925654	PRESENT
103H	9.52609e-05	ABSENT
103T	0.776515	PRESENT
104H	3.2057e-05	ABSENT
104T	0.604926	PRESENT
105T	0.644845	PRESENT
106H	0.00184624	ABSENT
106T	0.656888	PRESENT
107T	0.240752	PRESENT
108H	0.196093	PRESENT
108T	22.7889	PRESENT
109H	Undetected	ABSENT
109T	16.788	PRESENT
110H	Undetected	ABSENT
110T	21.7012	PRESENT
11T	0.669304	PRESENT
120H1	Undetected	ABSENT
120T1	0.4252	PRESENT
122T	0.827595	PRESENT
123T	0.686285	PRESENT
124H	Undetected	ABSENT
124T	0.55589	PRESENT
125T	0.617213	PRESENT
126H	0.0115732	ABSENT
126T	0.340072	PRESENT
127H	Undetected	ABSENT
12T	0.700946	PRESENT
133T	0.634761	PRESENT
134H	0.0153998	ABSENT
134T	1.16972	PRESENT
135H	Undetected	ABSENT
135T	1.38923	PRESENT
136H	Undetected	ABSENT
136T	1.25979	PRESENT
137H	Undetected	ABSENT
137T1	0.581457	PRESENT
1380T	N/A	N/A
1381T	N/A	N/A
138H	Undetected	ABSENT
139H	Undetected	ABSENT
139T	1.30192	PRESENT
13T	1.27163	PRESENT
140H	0.00102081	ABSENT
140T	0.655381	PRESENT
142H	Undetected	ABSENT
142T	0.791563	PRESENT
143H	Undetected	ABSENT
143T	1.04279	PRESENT
146H	0.000408707	ABSENT
146T	0.755466	PRESENT
148H	Undetected	ABSENT
148T	0.65537	PRESENT
149H	Undetected	ABSENT
149T	0.8069	PRESENT
151H	Undetected	ABSENT
151T	0.51377	PRESENT
152H	0.00259831	ABSENT
152T	0.346758	PRESENT
153H	Undetected	ABSENT
153T	0.252901	PRESENT
154H	Undetected	ABSENT
154T	1.09382	PRESENT
15T1	1.06996	PRESENT
179H	Undetected	ABSENT
179T1	0.357956	PRESENT
17T1	0.716401	PRESENT
180H	Undetected	ABSENT
180T	0.26792	PRESENT
18T1	0.6246	PRESENT
196H	Undetected	ABSENT
196T	0.775592	PRESENT
1T	0.168449	PRESENT
209H	Undetected	ABSENT
209T	0.437454	PRESENT
226H	Undetected	ABSENT
226T	0.889284	PRESENT
22H	0.000582266	ABSENT
22T	0.41829	PRESENT
230T	0.524406	PRESENT
231T	0.966268	PRESENT
232T	0.753283	PRESENT
233T	0.593306	PRESENT
234H	Undetected	ABSENT
234T	0.530201	PRESENT
235T	0.238263	PRESENT
23H	8.98075e-05	ABSENT
23T	0.556243	PRESENT
24H	Undetected	ABSENT
24T	1.00306	PRESENT
25H	Undetected	ABSENT
25T	0.826865	PRESENT
265H	Undetected	ABSENT
265T	0.782289	PRESENT
266H	0.0174203	ABSENT
266T	1.11829	PRESENT
267H	0.0105873	ABSENT
267T	0.768627	PRESENT
268H1	Undetected	ABSENT
269T	0.669645	PRESENT
26H	Undetected	ABSENT
26T	0.901027	PRESENT
270H	Undetected	ABSENT
270T	0.739604	PRESENT
271H	Undetected	ABSENT
271T	0.896553	PRESENT
273T	0.842109	PRESENT
274H	Undetected	ABSENT
274T	0.414906	PRESENT
275H	Undetected	ABSENT
275T	0.58286	PRESENT
276H	0.0181729	ABSENT
276T	0.806772	PRESENT
277H	Undetected	ABSENT
279H	Undetected	ABSENT
279T	0.982604	PRESENT
27T	0.866524	PRESENT
281H	0.00569568	ABSENT
281T	0.891399	PRESENT
285H	Undetected	ABSENT
285T	0.558569	PRESENT
286H	Undetected	ABSENT
286T1	1.20183	PRESENT
28H	Undetected	ABSENT
28T	0.570822	PRESENT
29H	Undetected	ABSENT
29T1	0.682884	PRESENT
2T*	1.30813	PRESENT
308H	Undetected	ABSENT
308T	1.34117	PRESENT
309H	Undetected	ABSENT
309T	1.19654	PRESENT
310H	Undetected	ABSENT
310T	1.15219	PRESENT
313H	0.00741677	ABSENT
313T	0.56481	PRESENT
315H	Undetected	ABSENT
315T	0.560285	PRESENT
317H	0.00327402	ABSENT
317T	0.966885	PRESENT
321H6	Undetected	ABSENT
321T2	0.87305	PRESENT
324H5	Undetected	ABSENT
324T2	0.721754	PRESENT
326H	Undetected	ABSENT
326T	0.590572	PRESENT
32T	0.67259	PRESENT
335H	Undetected	ABSENT
335T	0.942779	PRESENT
336T	1.01235	PRESENT
338H	Undetected	ABSENT
338T	0.986446	PRESENT
339H	0.0416607	ABSENT
339T	0.691385	PRESENT
33T	0.586148	PRESENT
341H	Undetected	ABSENT
341T	1.05535	PRESENT
342H	Undetected	ABSENT
342T	1.22583	PRESENT
343H	Undetected	ABSENT
343T	1.37106	PRESENT
344H	Undetected	ABSENT
344T	0.874566	PRESENT
345H	Undetected	ABSENT
345T	1.95609	PRESENT
346T	0.246147	PRESENT
34T	0.526281	PRESENT
359T	0.207528	PRESENT
360H	Undetected	ABSENT
360T	0.237655	PRESENT
361H	Undetected	ABSENT
361T	0.375648	PRESENT
362T	0.368245	PRESENT
363H	0.00266786	ABSENT
363T	0.297064	PRESENT
364H	Undetected	ABSENT
364T	0.276115	PRESENT
365H	Undetected	ABSENT
365T	0.437953	PRESENT
366H	Undetected	ABSENT
366T	0.381354	PRESENT
367H	0.00234512	ABSENT
367T	0.382072	PRESENT
369T	0.393571	PRESENT
370T	0.43168	PRESENT
371T	0.450342	PRESENT
372T	0.563267	PRESENT
375T	0.455991	PRESENT
377H	Undetected	ABSENT
377T	1.17256	PRESENT
379H	Undetected	ABSENT
379T	1.39874	PRESENT
37H	Undetected	ABSENT
37T	0.303345	PRESENT
381T	0.834234	PRESENT
382H	0.00240715	ABSENT
382T	0.39039	PRESENT
383H	0.0398046	ABSENT
383T	0.260098	PRESENT
385H	0.0473829	ABSENT
385T	0.688163	PRESENT
386H	Undetected	ABSENT
386T	0.674699	PRESENT
387T	0.899459	PRESENT
388H	Undetected	ABSENT
388T	0.834962	PRESENT
389H2	0.0284885	ABSENT
389T1	1.03335	PRESENT
389T2	0.781359	PRESENT
38H	0.000867956	ABSENT
38T	0.892906	PRESENT
390H	Undetected	ABSENT
390T	0.767171	PRESENT
391H	Undetected	ABSENT
391T	1.02993	PRESENT
393H	Undetected	ABSENT
393T	0.384859	PRESENT
394H	0.0263322	ABSENT
394T	0.494606	PRESENT
396H	Undetected	ABSENT
396T	0.552389	PRESENT
399H	Undetected	ABSENT
399T	1.61928	PRESENT
39H	Undetected	ABSENT
39T	0.722162	PRESENT
3T	0.368531	PRESENT
400H	0.00060583	ABSENT
400T	0.988325	PRESENT
401H	Undetected	ABSENT
401T	0.499664	PRESENT
402H	0.0417159	ABSENT
402T	0.976539	PRESENT
404H	Undetected	ABSENT
404T	0.284807	PRESENT
405T	0.713232	PRESENT
406T	0.603653	PRESENT
407H	Undetected	ABSENT
407T	0.929054	PRESENT
408T	0.238422	PRESENT
409H	0.000396509	ABSENT
409T	0.597608	PRESENT
40H	Undetected	ABSENT
40T	0.909267	PRESENT
410H	0.00492376	ABSENT
410T	0.991859	PRESENT
411H	Undetected	ABSENT
411T	1.17147	PRESENT
412H	Undetected	ABSENT
412T	0.39285	PRESENT
413H	Undetected	ABSENT
414T	0.935096	PRESENT
415H	Undetected	ABSENT
415T	0.111715	PRESENT
416H	Undetected	ABSENT
416T	3.82944	PRESENT
419T	0.209028	PRESENT
41H	0.000257353	ABSENT
41T	0.797747	PRESENT
420T	0.662626	PRESENT
421H	Undetected	ABSENT
421T	0.0875038	PRESENT
422H	Undetected	ABSENT
422T	0.315926	PRESENT
423H	Undetected	ABSENT
423T	0.449214	PRESENT
424T	0.46455	PRESENT
425H1	Undetected	ABSENT
425T	0.396332	PRESENT
426T1	0.684142	PRESENT
427T	0.683355	PRESENT
428T	1.02539	PRESENT
429T	0.621715	PRESENT
430T	0.974009	PRESENT
431T1	0.789084	PRESENT
432H	2.97325e-05	ABSENT
432T	1.20237	PRESENT
433T	0.852208	PRESENT
434T	0.680736	PRESENT
435H	9.90802e-05	ABSENT
435T	0.740657	PRESENT
436T	0.418383	PRESENT
437H	0.000242544	ABSENT
437T	0.780361	PRESENT
438H	0.000660426	ABSENT
438T	0.737368	PRESENT
439H	0.000270452	ABSENT
439T	1.38363	PRESENT
43H	0.000860002	ABSENT
43T	0.752384	PRESENT
440T	0.916401	PRESENT
441H	0.00171496	ABSENT
441T	0.796401	PRESENT
442T	0.958441	PRESENT
443H	0.00115407	ABSENT
443T	0.732351	PRESENT
446H	Undetected	ABSENT
446T	0.338657	PRESENT
447T	0.286501	PRESENT
448T	0.54217	PRESENT
449T	0.118146	PRESENT
44H	0.000608449	ABSENT
44T	0.599463	PRESENT
450H	Undetected	ABSENT
450T	0.267554	PRESENT
451T	0.329322	PRESENT
452H1	Undetected	ABSENT
452T	0.300781	PRESENT
453H	Undetected	ABSENT
453T	0.413427	PRESENT
454T	0.613798	PRESENT
455T1	0.974219	PRESENT
456T	0.560915	PRESENT
457T	0.634725	PRESENT
459H	0.12123	PRESENT
459T	1.31275	PRESENT
45H1	0.00317201	ABSENT
45T1	0.405238	PRESENT
460H	Undetected	ABSENT
460T	0.77381	PRESENT
461H	Undetected	ABSENT
462H1	0.00015771	ABSENT
462T	0.977795	PRESENT
463H	Undetected	ABSENT
463T	0.41238	PRESENT
464H	Undetected	ABSENT
464T	0.824105	PRESENT
465T	0.38396	PRESENT
466T	0.541163	PRESENT
467T	1.05429	PRESENT
468H	0.00570123	ABSENT
468T	0.875862	PRESENT
469H	Undetected	ABSENT
469T	0.779318	PRESENT
472T	0.942623	PRESENT
47H	Undetected	ABSENT
47T	0.54015	PRESENT
48H	0.00415026	ABSENT
48T1	0.276998	PRESENT
490H	Undetected	ABSENT
490T	0.953507	PRESENT
491H	Undetected	ABSENT
491T1	0.571631	PRESENT
492H2	Undetected	ABSENT
492T1	0.820167	PRESENT
493T1	0.642203	PRESENT
494H	Undetected	ABSENT
494T	0.874254	PRESENT
495T	0.764823	PRESENT
497H	Undetected	ABSENT
497T	0.350268	PRESENT
498H	Undetected	ABSENT
498T	0.489573	PRESENT
499H	0.0120638	ABSENT
499T	0.641408	PRESENT
49T	0.724251	PRESENT
4H	0.00730601	ABSENT
4T	1.13971	PRESENT
500H	0.00146776	ABSENT
500T	0.581712	PRESENT
501H	Undetected	ABSENT
501T	0.538472	PRESENT
502H	0.011106	ABSENT
502T1	0.589089	PRESENT
504H	Undetected	ABSENT
504T	0.753852	PRESENT
505H	0.0675366	PRESENT
505T	0.938745	PRESENT
506H	Undetected	ABSENT
506T1	0.49931	PRESENT
507H	0.00456859	ABSENT
507T	0.913617	PRESENT
508T	0.976657	PRESENT
509H	Undetected	ABSENT
509T	0.682153	PRESENT
50T1	0.741565	PRESENT
511H	0.000434548	ABSENT
511T	0.221957	PRESENT
512H	0.00154382	ABSENT
512T	1.02592	PRESENT
513H	0.0248209	ABSENT
513T	0.753167	PRESENT
514H	0.00372823	ABSENT
514T	0.800379	PRESENT
515H	Undetected	ABSENT
515T	0.87878	PRESENT
516H1	9.27689e-05	ABSENT
516T	0.478837	PRESENT
523H	Undetected	ABSENT
523T	0.426985	PRESENT
525H	Undetected	ABSENT
525T	0.632004	PRESENT
527H	Undetected	ABSENT
527T	0.92205	PRESENT
52H	Undetected	ABSENT
52T1	0.560901	PRESENT
530H1	Undetected	ABSENT
530T1	1.12149	PRESENT
531T	0.989163	PRESENT
532T	0.86971	PRESENT
534H	Undetected	ABSENT
534T	0.250756	PRESENT
535H	Undetected	ABSENT
535T	1.42185	PRESENT
539H	0.000107116	ABSENT
53T	0.802402	PRESENT
540H	Undetected	ABSENT
540T	0.550233	PRESENT
54T	1.07361	PRESENT
550H	Undetected	ABSENT
550T	0.860527	PRESENT
551H	Undetected	ABSENT
551T	0.74842	PRESENT
555H	8.48804e-05	ABSENT
555T	0.421339	PRESENT
556H	Undetected	ABSENT
556T	0.720492	PRESENT
558H	Undetected	ABSENT
558T	0.549738	PRESENT
559H	0.000637522	ABSENT
559T	0.901333	PRESENT
55T	0.892987	PRESENT
560H	Undetected	ABSENT
560T	0.766732	PRESENT
564T	1.20304	PRESENT
56T	0.664734	PRESENT
571H	0.00280013	ABSENT
571T	0.932481	PRESENT
572H	Undetected	ABSENT
572T	0.773474	PRESENT
575H	Undetected	ABSENT
575T	1.03502	PRESENT
57T	0.788501	PRESENT
582H	0.00111515	ABSENT
582T	0.766534	PRESENT
583T	0.705856	PRESENT
584H	Undetected	ABSENT
584T	1.34784	PRESENT
585H	Undetected	ABSENT
585T	0.64956	PRESENT
586H	Undetected	ABSENT
586T	0.826111	PRESENT
587H	Undetected	ABSENT
587T	0.876412	PRESENT
588H	Undetected	ABSENT
588T	0.60667	PRESENT
589H	Undetected	ABSENT
589T	0.622619	PRESENT
590H	Undetected	ABSENT
590T	0.477393	PRESENT
591H	Undetected	ABSENT
591T	0.444608	PRESENT
592H	Undetected	ABSENT
592T	0.786845	PRESENT
594H	Undetected	ABSENT
594T	0.804878	PRESENT
595H	Undetected	ABSENT
595T1	0.349928	PRESENT
596H	Undetected	ABSENT
596T	0.0956292	PRESENT
597H	Undetected	ABSENT
597T	1.19742	PRESENT
598H	Undetected	ABSENT
598T	0.41429	PRESENT
599H	Undetected	ABSENT
599T	1.33322	PRESENT
59T	0.772781	PRESENT
5T1	0.0833172	PRESENT
600H	Undetected	ABSENT
600T	1.7973	PRESENT
601H	Undetected	ABSENT
601T	0.47091	PRESENT
602H	Undetected	ABSENT
602T	0.746175	PRESENT
604H	Undetected	ABSENT
604T	1.12757	PRESENT
605H	Undetected	ABSENT
605T	1.05291	PRESENT
606T	0.445183	PRESENT
607T	0.309689	PRESENT
608H	8.96639e-05	ABSENT
608T	0.545001	PRESENT
609H	Undetected	ABSENT
609T	0.504295	PRESENT
60T	0.77348	PRESENT
610T	0.474426	PRESENT
611T	0.491164	PRESENT
612T	0.905281	PRESENT
613T	0.484686	PRESENT
614T	0.747814	PRESENT
615T	0.68193	PRESENT
616H	Undetected	ABSENT
616T	1.227	PRESENT
618T	0.747774	PRESENT
61T	0.183805	PRESENT
621H	Undetected	ABSENT
621T	0.519049	PRESENT
622H	Undetected	ABSENT
622T	1.33046	PRESENT
623H	Undetected	ABSENT
623T	0.778653	PRESENT
624H	Undetected	ABSENT
624T	0.759343	PRESENT
625H	Undetected	ABSENT
625T	0.427647	PRESENT
627T1	1.01908	PRESENT
628T1	0.937948	PRESENT
629H	Undetected	ABSENT
629T	0.828945	PRESENT
62T	0.374113	PRESENT
630T	0.394132	PRESENT
631T	0.923172	PRESENT
634T	0.197766	PRESENT
635H	Undetected	ABSENT
635T	0.337198	PRESENT
636T	0.261038	PRESENT
638H	Undetected	ABSENT
638T	0.479433	PRESENT
639H	Undetected	ABSENT
639T1	0.441045	PRESENT
640T	0.220323	PRESENT
642T1	0.58983	PRESENT
644H	Undetected	ABSENT
644T	0.332333	PRESENT
645H	0.000331755	ABSENT
645T	0.617268	PRESENT
646H	0.000282821	ABSENT
647H	0.00172822	ABSENT
647T	1.24832	PRESENT
649H	0.000861196	ABSENT
649T	0.57215	PRESENT
650H	Undetected	ABSENT
650T	0.213935	PRESENT
652T	0.599137	PRESENT
653T	0.541342	PRESENT
655H	3.49886e-05	ABSENT
656H	0.00902093	ABSENT
656T	0.82712	PRESENT
660H	Undetected	ABSENT
660T	0.473989	PRESENT
661H	Undetected	ABSENT
661T	0.993142	PRESENT
666H	0.00016871	ABSENT
666T	0.534674	PRESENT
667H	0.000122482	ABSENT
667T	0.814631	PRESENT
680H	Undetected	ABSENT
680T	0.829528	PRESENT
681H	Undetected	ABSENT
681T	1.03578	PRESENT
682H	Undetected	ABSENT
682T	0.907953	PRESENT
683H	Undetected	ABSENT
683T	0.470974	PRESENT
684H	Undetected	ABSENT
684T	0.658589	PRESENT
685T	0.733554	PRESENT
686T	0.651547	PRESENT
687H	Undetected	ABSENT
687T	0.370631	PRESENT
691H	0.00118156	ABSENT
691T	0.181202	PRESENT
692H	Undetected	ABSENT
693H	0.0701666	PRESENT
693T	0.725791	PRESENT
694H	0.0141589	ABSENT
694T	0.688503	PRESENT
6T1	0.347888	PRESENT
703T	0.851457	PRESENT
704H1	Undetected	ABSENT
704T1	0.44514	PRESENT
705H1	Undetected	ABSENT
705T1	0.72625	PRESENT
706H1	Undetected	ABSENT
706T1	0.821191	PRESENT
707H1	Undetected	ABSENT
708H	Undetected	ABSENT
708T	0.876292	PRESENT
709H	Undetected	ABSENT
710H	Undetected	ABSENT
710T	0.895165	PRESENT
711H	Undetected	ABSENT
711T1	0.981729	PRESENT
712H	Undetected	ABSENT
713H	Undetected	ABSENT
714H	Undetected	ABSENT
714T	0.827662	PRESENT
738H	0.0140868	ABSENT
738T	1.1485	PRESENT
739H	9.99577e-05	ABSENT
739T	0.747073	PRESENT
740H	0.000127656	ABSENT
740T	0.768118	PRESENT
756H	Undetected	ABSENT
756T	0.713979	PRESENT
757H	Undetected	ABSENT
757T	0.630124	PRESENT
758H	Undetected	ABSENT
758T	1.03272	PRESENT
759H	Undetected	ABSENT
759T	1.75101	PRESENT
760T	0.752377	PRESENT
761H	Undetected	ABSENT
761T1	0.713979	PRESENT
762T	1.03272	PRESENT
763H	Undetected	ABSENT
763T	1.12491	PRESENT
764H	Undetected	ABSENT
764T	0.630124	PRESENT
766H	Undetected	ABSENT
766T1	0.614707	PRESENT
767T	0.334667	PRESENT
769H	Undetected	ABSENT
769T1	0.697851	PRESENT
770H	Undetected	ABSENT
770T1	0.938648	PRESENT
771H	Undetected	ABSENT
771T1	0.860779	PRESENT
772H	Undetected	ABSENT
772T1	1.01029	PRESENT
773H	Undetected	ABSENT
773T1	0.496172	PRESENT
774H	0.00383999	ABSENT
774T1	0.107839	PRESENT
775H	Undetected	ABSENT
775T2	2.12579	PRESENT
781H	Undetected	ABSENT
782H	Undetected	ABSENT
782T	0.3947	PRESENT
790H	0.000515146	ABSENT
790T	0.859876	PRESENT
791H	0.000191393	ABSENT
791T	0.189958	PRESENT
792H	0.000369047	ABSENT
792T	0.314045	PRESENT
793H	Undetected	ABSENT
793T	0.619947	PRESENT
794H	0.0283731	ABSENT
794T	0.767573	PRESENT
795H	Undetected	ABSENT
795T	0.306393	PRESENT
796T	0.865288	PRESENT
798H	Undetected	ABSENT
798T	0.447196	PRESENT
799T	0.551013	PRESENT
79H	0.000265265	ABSENT
79T	1.0068	PRESENT
7T	0.732582	PRESENT
800T	0.884079	PRESENT
801T	0.805619	PRESENT
802T	0.866187	PRESENT
803T	0.182152	PRESENT
804T	1.01789	PRESENT
805T	0.972518	PRESENT
807H	Undetected	ABSENT
807T1	0.816705	PRESENT
808H	Undetected	ABSENT
808T	0.291068	PRESENT
809H	Undetected	ABSENT
809T	1.0867	PRESENT
80H1	Undetected	ABSENT
80T	0.383037	PRESENT
810H1	Undetected	ABSENT
810T1	0.680955	PRESENT
812H	Undetected	ABSENT
812T	0.473283	PRESENT
813H	Undetected	ABSENT
813T	0.51145	PRESENT
814H	0.00051764	ABSENT
814T	0.550004	PRESENT
815H	Undetected	ABSENT
815T	0.653894	PRESENT
816H	Undetected	ABSENT
816T	0.893167	PRESENT
817H	Undetected	ABSENT
817T	0.831466	PRESENT
819H	Undetected	ABSENT
819T	0.668008	PRESENT
81T	0.237056	PRESENT
820H	Undetected	ABSENT
820T	1.28628	PRESENT
821H	Undetected	ABSENT
821T	0.786252	PRESENT
822T	0.501987	PRESENT
823H	4.69514e-05	ABSENT
823T	0.573003	PRESENT
824H	0.000417218	ABSENT
824T	0.857322	PRESENT
827H	0.000101147	ABSENT
827T	0.574849	PRESENT
828H	Undetected	ABSENT
828T	0.760929	PRESENT
829H	Undetected	ABSENT
829T	0.752377	PRESENT
82H1	0.00481825	ABSENT
82T	0.474541	PRESENT
830H	0.000308478	ABSENT
830T	0.334667	PRESENT
831H	Undetected	ABSENT
831T	0.632946	PRESENT
832H	Undetected	ABSENT
832T	0.595431	PRESENT
833H	Undetected	ABSENT
833T1	0.8827	PRESENT
834T1	1.06786	PRESENT
835H	Undetected	ABSENT
835T	0.893249	PRESENT
836H	Undetected	ABSENT
839T1	0.830774	PRESENT
839T2	0.613554	PRESENT
83H1	Undetected	ABSENT
83T	0.973614	PRESENT
847H1	0.00267653	ABSENT
847T	0.752809	PRESENT
848T	0.603815	PRESENT
849H	Undetected	ABSENT
849T	0.595568	PRESENT
84H1	0.0083215	ABSENT
84T	0.469209	PRESENT
850H	Undetected	ABSENT
850T	0.534238	PRESENT
851H	Undetected	ABSENT
851T	0.685522	PRESENT
852H	Undetected	ABSENT
853H	Undetected	ABSENT
853T	1.00328	PRESENT
854H	0.0117158	ABSENT
854T	0.807775	PRESENT
855H	Undetected	ABSENT
855T	0.767837	PRESENT
856H	Undetected	ABSENT
856T	0.603229	PRESENT
857H	Undetected	ABSENT
857T	0.884911	PRESENT
858H	0.010142	ABSENT
858T	0.832593	PRESENT
859H	0.0350521	ABSENT
859T	0.655088	PRESENT
85T	0.891603	PRESENT
860H	0.00653122	ABSENT
860T	0.406781	PRESENT
861H	0.00342794	ABSENT
861T	0.688613	PRESENT
862H	0.00322847	ABSENT
862T	1.04916	PRESENT
865H	Undetected	ABSENT
866H	Undetected	ABSENT
866T	0.440802	PRESENT
867H	0.00049233	ABSENT
867T	0.847684	PRESENT
868T	0.699082	PRESENT
869T	0.863557	PRESENT
86H1	0.0045201	ABSENT
86T	0.909909	PRESENT
870H1	Undetected	ABSENT
873H	Undetected	ABSENT
873T	0.712008	PRESENT
874H	0.000977278	ABSENT
874T	0.527162	PRESENT
875H	Undetected	ABSENT
875T	0.920727	PRESENT
88T	0.824165	PRESENT
89H	0.00182737	ABSENT
89T	0.87373	PRESENT
90H	Undetected	ABSENT
90T	0.900135	PRESENT
91H	Undetected	ABSENT
926H	Undetected	ABSENT
927H	Undetected	ABSENT
929H	Undetected	ABSENT
92H	7.87531e-05	ABSENT
92T	0.65665	PRESENT
93H1	0.000107489	ABSENT
93T	0.547418	PRESENT
94H	7.9035e-05	ABSENT
94T	0.86466	PRESENT
95H1	0.000140158	ABSENT
95T	0.910907	PRESENT
96H1	0.000401055	ABSENT
96T	1.01072	PRESENT
98H1	8.14041e-05	ABSENT
98T	0.468922	PRESENT
99H	5.26682e-05	ABSENT
99T	0.699381	PRESENT
