# Supplementary material for: Mitochondrial genetic diversity, selection and recombination in a canine transmissible cancer
Source: eLife. 2016 May 17;5:e14552. doi: 10.7554/eLife.14552 (PMC4869914; doi:10.7554/eLife.14552)
Supplement: Supplementary file 4. — (A) Total number of substitution variants (n = 1005) identified in 449 CTVT tumours. (B) CTVT tumour somatic substitutions list (n = 928), including the average VAF value normalised for host contamination (see Materials and methods 'Classification of tumour substitutions'). Back mutations are not included on the list. (C) CTVT tumour conservative somatic substitutions list (n = 835), including the average VAF value normalised for host contamination (see Materials and methods 'Classification of tumour substitutions'). Back mutations are not included on the list. (D) Germline clade defining substitutions lists. Substitutions present in the pool of host substitutions and also shared between all samples within a clade (see Materials and methods 'Classification of tumour substitutions'). (E) Potential somatic substitutions lists. Substitutions not present in the pool of host substitutions, but shared between all samples within a clade (see Materials and methods 'Classification on tumour substitutions'). (F) Total number of substitution variants (n = 1152) identified in 338 CTVT host samples and 252 publicly available dog mitochondrial genomes (see Supplementary file 8). DOI: http://dx.doi.org/10.7554/eLife.14552.018 [file elife-14552-supp4.xlsx]

## Sheet: Supplementary file 4A
All tumour substitutions (including recurrent mutations and back mutations)
Total = 1005
Variant position	Substitution
48	G>A
79	G>A
98	G>A
100	T>G
124	C>T
161	G>A
174	G>A
174	G>A
198	T>C
229	C>T
244	T>C
257	G>A
260	A>G
280	G>A
294	G>A
295	G>C
338	C>T
349	G>A
363	G>A
390	G>A
395	A>T
406	G>A
423	T>C
428	A>C
436	A>G
476	G>A
483	C>T
490	T>C
511	G>A
516	G>A
529	A>G
530	T>C
532	A>G
559	G>A
581	C>T
602	T>C
615	G>A
634	C>T
660	C>T
685	G>A
685	G>A
685	G>A
709	G>A
728	T>C
732	T>C
737	A>T
769	G>A
770	G>A
774	G>A
784	G>A
807	T>C
808	T>C
817	G>A
837	T>A
843	A>G
849	T>C
868	G>A
870	G>A
885	G>A
955	C>T
956	T>C
967	A>T
1010	G>A
1010	G>A
1030	G>A
1065	G>A
1084	A>G
1091	A>G
1123	G>A
1124	T>C
1131	G>A
1134	A>G
1141	A>T
1173	G>A
1191	G>A
1204	T>C
1204	T>G
1250	G>A
1289	C>A
1351	A>G
1383	G>A
1395	G>A
1397	A>T
1401	T>C
1403	G>A
1403	G>C
1405	G>A
1425	A>T
1481	T>C
1658	C>T
1663	A>G
1692	T>C
1710	T>C
1710	T>G
1745	C>T
1764	G>A
1764	G>A
1782	T>C
1782	T>C
1795	G>A
1795	G>A
1803	T>C
1845	T>C
1890	G>A
1890	G>A
1986	T>C
2036	T>C
2036	C>T
2055	T>G
2081	T>C
2122	G>A
2122	G>A
2140	T>C
2146	G>A
2162	G>A
2196	G>A
2202	T>C
2208	G>A
2252	G>A
2252	G>A
2252	G>A
2273	A>C
2282	T>C
2298	C>T
2322	T>A
2401	G>A
2422	G>A
2425	G>A
2452	G>A
2455	G>A
2466	T>C
2549	T>C
2571	G>A
2595	G>A
2595	G>A
2652	G>A
2663	G>A
2682	G>A
2683	G>A
2687	C>T
2702	A>T
2730	T>C
2738	C>T
2749	G>A
2749	G>A
2767	C>A
2813	G>A
2825	G>A
2833	C>T
2859	A>G
2867	G>A
2881	C>A
2904	T>C
2926	T>C
2962	C>T
3028	A>C
3052	C>T
3054	T>C
3060	T>C
3065	G>A
3082	C>T
3089	T>C
3093	T>C
3094	C>T
3164	A>G
3169	A>T
3179	A>T
3196	T>C
3254	G>T
3277	G>A
3278	G>A
3327	A>G
3375	G>A
3388	G>A
3406	C>A
3406	C>T
3435	A>G
3450	A>G
3473	T>C
3476	G>A
3476	G>A
3507	T>C
3519	A>T
3520	C>T
3555	T>C
3569	G>A
3625	T>C
3628	A>C
3628	A>T
3637	T>C
3639	T>C
3641	G>A
3654	G>A
3662	G>A
3662	G>A
3673	T>C
3756	A>T
3762	C>T
3781	G>A
3786	G>A
3786	G>T
3802	A>G
3802	A>T
3826	A>G
3843	C>T
3859	A>T
3897	A>T
3936	T>C
3936	T>C
3983	T>C
3994	A>G
4005	T>C
4047	T>C
4073	G>A
4076	G>A
4122	T>A
4157	G>A
4158	G>A
4168	A>T
4238	T>C
4254	G>A
4256	G>A
4256	G>A
4265	G>A
4269	C>T
4272	A>T
4281	C>T
4303	A>G
4311	G>A
4313	C>A
4320	T>C
4385	G>A
4422	T>C
4426	T>C
4466	G>A
4476	G>A
4476	G>A
4476	G>A
4483	A>T
4484	G>A
4484	G>A
4484	G>A
4487	G>A
4487	G>A
4487	G>A
4506	C>T
4517	G>A
4519	T>C
4529	A>G
4539	T>C
4549	A>T
4575	T>C
4591	G>A
4591	G>A
4591	G>A
4591	G>A
4591	G>A
4600	T>C
4635	C>T
4641	T>C
4663	C>A
4708	A>G
4726	G>A
4746	T>C
4769	G>A
4813	C>T
4814	G>A
4814	G>A
4814	G>A
4816	A>T
4861	G>A
4865	G>A
4879	G>A
4913	A>G
4917	T>C
4917	T>C
4936	T>C
4940	T>C
4959	A>G
5014	T>C
5054	T>C
5115	G>C
5124	T>C
5136	T>G
5148	G>A
5162	T>C
5259	A>T
5269	A>G
5320	G>A
5323	T>A
5336	A>G
5367	C>T
5380	A>G
5385	A>C
5399	T>C
5402	A>G
5444	T>C
5463	G>A
5473	G>A
5483	T>C
5487	T>C
5493	G>A
5505	A>G
5561	G>A
5565	A>G
5594	A>G
5595	G>A
5601	T>C
5613	G>A
5618	G>A
5646	A>G
5700	G>A
5701	T>C
5712	G>A
5712	G>A
5715	G>A
5730	G>A
5738	C>A
5738	C>T
5756	G>A
5757	G>A
5769	G>A
5770	C>T
5871	G>A
5871	G>A
5968	C>T
6005	T>C
6009	G>A
6034	T>C
6065	A>G
6068	T>C
6068	T>C
6068	T>C
6108	A>C
6120	G>A
6143	A>T
6146	G>A
6152	C>T
6154	G>A
6170	A>G
6175	C>T
6192	T>G
6257	G>A
6266	G>A
6270	G>A
6302	A>G
6321	G>A
6351	T>C
6364	T>C
6377	G>A
6396	G>A
6401	C>A
6401	C>T
6455	T>C
6461	T>C
6473	T>C
6494	A>G
6506	T>C
6518	G>A
6537	T>C
6554	T>C
6588	T>A
6610	T>C
6636	T>C
6712	C>T
6726	A>G
6728	C>T
6731	G>A
6742	T>A
6744	A>T
6752	A>G
6754	T>C
6778	C>T
6795	G>A
6804	G>A
6827	G>A
6841	G>A
6883	T>C
6907	C>T
6947	T>C
6950	T>C
6973	T>C
7003	T>C
7013	G>A
7016	A>G
7058	T>C
7087	G>A
7093	A>G
7145	G>A
7170	T>C
7184	A>G
7214	G>A
7233	T>C
7241	G>A
7267	A>G
7295	G>A
7322	G>A
7324	G>A
7327	A>T
7360	A>G
7378	C>T
7384	C>T
7400	A>G
7401	T>C
7442	G>A
7453	C>T
7457	G>A
7465	C>T
7504	A>T
7507	C>T
7508	G>A
7508	G>A
7528	T>C
7539	G>A
7539	G>A
7590	C>T
7591	C>A
7593	T>C
7682	T>C
7693	G>A
7699	A>G
7729	T>C
7779	G>A
7837	T>C
7913	G>A
7919	C>T
7926	G>A
7938	G>A
8041	C>T
8067	G>A
8086	G>A
8145	A>G
8173	C>T
8180	A>G
8192	C>T
8213	C>A
8234	T>G
8236	A>T
8242	G>A
8265	A>G
8276	G>A
8281	T>C
8281	T>C
8296	G>A
8297	A>G
8333	T>C
8336	T>C
8368	C>T
8408	C>T
8426	G>A
8457	C>A
8470	C>T
8489	G>A
8492	G>A
8492	G>A
8495	A>G
8514	T>C
8517	G>A
8517	G>A
8565	T>C
8567	C>T
8569	A>G
8581	T>C
8586	T>C
8603	T>C
8609	T>C
8611	A>G
8658	T>C
8662	G>A
8664	T>C
8668	C>T
8697	G>A
8699	C>T
8699	C>T
8725	A>T
8760	A>G
8773	A>G
8807	G>A
8808	C>T
8817	A>G
8822	A>G
8864	T>C
8882	G>A
8915	T>C
8930	G>A
8961	A>G
8962	G>A
8965	C>T
8974	G>A
8982	G>A
9001	G>A
9001	G>A
9035	T>C
9058	G>A
9064	G>A
9107	A>G
9110	G>A
9120	A>G
9134	T>C
9152	G>A
9153	C>T
9154	G>A
9154	G>A
9154	G>A
9191	A>T
9211	G>A
9217	G>A
9241	G>A
9274	G>A
9278	C>T
9289	A>G
9314	A>T
9372	C>T
9376	G>A
9376	G>A
9376	G>A
9385	G>A
9385	G>A
9390	G>A
9390	G>A
9452	T>C
9478	T>C
9483	C>T
9513	T>C
9616	T>C
9693	C>T
9697	G>A
9711	A>G
9725	G>C
9729	G>A
9729	G>A
9744	G>A
9762	C>T
9786	C>T
9790	G>A
9793	G>A
9795	G>A
9802	G>A
9804	G>A
9804	G>C
9810	A>G
9822	G>A
9825	G>A
9838	G>A
9858	G>A
9896	T>C
9934	C>T
9938	C>A
9940	G>A
9994	A>T
10014	G>A
10050	C>T
10080	G>A
10080	G>A
10086	T>A
10092	T>C
10112	G>A
10149	T>C
10175	T>C
10211	T>C
10293	T>C
10304	G>A
10313	G>A
10313	G>A
10315	T>C
10331	A>T
10331	A>T
10333	C>T
10337	A>T
10339	G>A
10357	T>C
10376	A>G
10386	G>A
10461	A>G
10463	C>A
10467	A>T
10487	T>C
10497	A>T
10527	T>C
10562	T>C
10598	T>C
10611	A>T
10618	A>T
10666	G>T
10668	A>G
10682	T>C
10700	T>C
10713	G>A
10735	A>G
10743	C>T
10747	A>G
10754	C>T
10789	C>T
10804	G>A
10842	G>A
10935	A>T
10944	C>T
10953	T>C
10992	G>A
11050	T>C
11082	G>A
11082	G>A
11096	T>C
11098	G>A
11098	G>A
11100	G>A
11102	T>C
11123	G>A
11131	G>A
11131	G>A
11140	G>A
11158	G>A
11163	A>G
11188	G>A
11247	A>T
11263	A>G
11266	G>A
11266	G>A
11269	G>A
11341	G>A
11346	G>T
11350	T>C
11394	T>A
11399	T>C
11410	G>A
11425	T>C
11459	C>T
11468	T>C
11512	A>G
11567	G>A
11586	T>C
11591	T>C
11614	T>C
11643	T>C
11657	C>A
11686	G>A
11686	G>A
11686	G>A
11726	T>C
11728	A>G
11754	T>C
11800	T>C
11813	A>G
11813	G>A
11814	G>A
11814	G>A
11825	T>C
11866	A>T
11904	G>A
11924	T>C
11945	C>T
11965	T>C
11975	G>A
12006	T>C
12006	T>C
12006	T>C
12006	T>C
12013	G>A
12042	T>C
12092	A>G
12107	C>T
12108	G>A
12108	G>A
12115	A>G
12129	T>C
12174	A>T
12177	G>A
12199	T>C
12200	C>T
12219	G>A
12255	G>A
12256	G>C
12267	G>A
12276	G>A
12290	C>T
12330	A>G
12332	C>T
12336	G>A
12341	A>G
12345	C>T
12366	G>A
12370	T>C
12379	T>C
12379	T>C
12389	G>A
12410	G>A
12410	G>A
12419	T>C
12420	G>A
12420	G>A
12420	G>A
12443	T>C
12450	G>A
12450	G>C
12460	G>A
12505	T>C
12534	G>A
12575	A>G
12577	T>C
12579	G>A
12579	G>A
12591	A>G
12604	T>C
12609	T>C
12621	G>A
12621	G>A
12628	C>A
12642	G>A
12656	T>C
12713	A>T
12715	T>C
12720	G>A
12721	T>C
12729	G>A
12740	G>A
12757	T>C
12758	A>T
12788	T>C
12809	G>A
12831	G>A
12847	G>A
12854	G>A
12858	G>A
12871	T>C
12901	T>C
12959	G>A
12959	G>A
12968	G>A
12968	G>A
12972	G>A
12999	G>A
13010	T>C
13017	G>A
13035	G>A
13035	G>A
13035	G>A
13045	G>A
13045	G>A
13110	G>A
13114	A>T
13118	T>C
13128	A>G
13130	T>C
13133	C>T
13147	T>C
13163	A>G
13189	G>A
13207	T>C
13207	T>C
13213	A>T
13214	G>C
13226	T>C
13231	A>T
13240	T>C
13254	G>A
13256	A>T
13266	G>A
13294	T>C
13299	T>A
13306	G>A
13318	A>G
13331	T>C
13348	G>A
13364	T>C
13394	A>G
13411	G>A
13422	G>A
13459	T>C
13514	T>C
13523	T>A
13535	C>A
13566	C>T
13570	G>A
13595	G>A
13606	G>A
13614	A>G
13620	C>T
13633	T>C
13636	G>A
13640	G>A
13658	G>A
13689	T>C
13712	G>A
13712	G>C
13721	G>A
13721	G>C
13724	T>C
13729	G>A
13729	G>A
13729	G>A
13739	T>A
13759	T>C
13765	T>G
13768	C>T
13777	G>A
13788	A>T
13795	G>A
13802	G>C
13814	G>A
13830	T>C
13847	G>A
13861	T>C
13883	G>A
13883	G>A
13935	T>C
13944	C>T
13971	A>T
13985	G>A
14002	G>A
14002	G>A
14013	G>A
14023	A>G
14045	G>A
14053	A>G
14096	A>G
14102	G>A
14110	T>C
14123	A>G
14124	A>T
14125	T>C
14137	T>C
14157	G>A
14162	A>G
14178	C>T
14196	G>A
14201	A>C
14205	A>G
14211	T>C
14213	G>A
14232	C>T
14240	G>A
14242	C>A
14242	C>T
14244	T>C
14249	G>A
14249	G>A
14251	G>A
14254	G>A
14283	G>A
14297	G>A
14301	G>A
14301	G>C
14310	T>C
14317	T>C
14336	G>A
14336	G>A
14341	G>A
14345	T>C
14348	A>T
14382	C>A
14390	T>C
14397	A>G
14402	A>G
14408	G>A
14417	A>G
14421	G>A
14427	T>C
14428	G>A
14437	T>C
14438	G>A
14457	T>G
14464	A>T
14483	G>A
14484	G>A
14490	A>T
14492	T>C
14501	T>C
14504	G>A
14511	T>C
14532	T>C
14536	A>G
14554	A>G
14577	T>C
14586	G>A
14588	G>A
14602	T>C
14639	A>C
14690	G>A
14690	G>A
14690	G>A
14692	G>A
14693	G>A
14753	G>A
14759	G>A
14793	G>A
14807	T>C
14825	T>C
14829	A>G
14829	A>T
14866	T>C
14878	C>T
14886	T>C
14895	T>C
14895	T>G
14898	T>C
14909	G>A
14936	G>A
14957	G>A
14957	G>A
14977	T>C
14996	T>C
15011	G>A
15044	T>C
15051	G>A
15059	G>A
15086	G>A
15086	G>A
15086	G>A
15086	G>A
15086	G>A
15086	G>A
15086	G>A
15086	G>A
15120	G>A
15120	G>A
15120	G>A
15123	G>A
15123	G>A
15135	G>T
15137	C>T
15141	T>C
15167	G>A
15170	G>A
15201	G>A
15214	G>A
15214	G>A
15228	T>C
15251	T>C
15317	T>C
15318	G>A
15319	A>T
15331	A>G
15338	T>C
15338	T>C
15349	G>A
15352	T>C
15372	G>A
15378	G>A
15378	G>C
15478	T>C
15486	C>T
15491	C>A
15495	G>A
15504	G>A
15508	C>T
15524	C>T
15524	C>T
15524	C>T
15526	C>T
15526	C>T
15526	C>T
15526	C>T
15526	C>T
15556	G>A
15556	G>A
15560	G>A
15560	G>A
15587	T>C
15596	C>T
15603	A>G
15604	G>A
15604	G>A
15604	G>A
15613	A>G
15620	T>C
15625	T>C
15625	T>C
15625	T>C
15627	A>G
15627	G>A
15630	C>G
15643	A>G
15652	G>A
15652	G>A
15750	C>T
15750	C>T
15800	T>C
15800	T>C
15800	T>C
15814	C>T
15912	C>T
15912	C>T
15912	C>T
15925	A>T
15955	C>T
15955	C>T
15955	C>T
15955	C>T
15955	C>T
15959	C>T
15959	C>T
15991	C>T
16025	T>C
16083	A>G
16083	A>G
16084	A>G
16431	C>T
16454	A>G
16513	T>C
16514	G>A
16643	C>T
16663	C>T
16663	C>T
16673	C>T
16685	A>T

## Sheet: Supplementary file 4B
Somatic substitutions list (including recurrent mutations, excluding back mutations, see Materials and methods)
Total=928
Variant position	Substitution	Normalised average VAF value
48	G>A	0.664034
79	G>A	0.75
98	G>A	1.0307
100	T>G	1.10345
124	C>T	0.988055
161	G>A	0.989153
174	G>A	0.988764
174	G>A	0.626263
198	T>C	0.25641
244	T>C	1.05311
257	G>A	0.973016
260	A>G	0.97561
280	G>A	0.983146
294	G>A	0.865169
338	C>T	1.00882
349	G>A	0.973913
363	G>A	0.959786
390	G>A	1.09877
406	G>A	0.960526
423	T>C	0.271688
428	A>C	0.438202
436	A>G	0.907895
476	G>A	0.423529
483	C>T	1.04225
490	T>C	0.977273
511	G>A	1.11111
516	G>A	1.05484
529	A>G	0.963803
532	A>G	0.949367
559	G>A	0.994374
602	T>C	0.969945
615	G>A	1.03769
634	C>T	0.5
660	C>T	0.98722
685	G>A	0.935897
685	G>A	0.983211
685	G>A	0.682343
709	G>A	0.424242
728	T>C	0.534884
732	T>C	0.542857
737	A>T	1.01331
769	G>A	0.471264
770	G>A	1.05195
774	G>A	1.00049
784	G>A	0.977273
807	T>C	0.986653
808	T>C	0.958363
817	G>A	0.959606
837	T>A	1.0147
843	A>G	0.24
849	T>C	0.988095
868	G>A	0.367089
870	G>A	0.976541
956	T>C	0.875
967	A>T	0.906977
1010	G>A	1.06173
1010	G>A	0.978655
1030	G>A	0.577778
1065	G>A	0.582898
1084	A>G	1.03865
1091	A>G	0.52
1123	G>A	1
1124	T>C	0.94898
1131	G>A	1.00521
1134	A>G	1.02532
1141	A>T	1.03742
1173	G>A	1.00186
1191	G>A	1.01516
1204	T>C	0.9875
1204	T>G	0.989583
1250	G>A	0.94
1289	C>A	0.991695
1383	G>A	0.976652
1395	G>A	1.03413
1397	A>T	0.975904
1401	T>C	1.00521
1403	G>A	1.03409
1403	G>C	1.07595
1405	G>A	1.04571
1425	A>T	0.938272
1658	C>T	0.977273
1663	A>G	0.815789
1692	T>C	0.984016
1710	T>C	0.955556
1710	T>G	0.989899
1745	C>T	1.04348
1764	G>A	0.352941
1764	G>A	0.975849
1782	T>C	0.989247
1782	T>C	0.982397
1795	G>A	0.99
1795	G>A	0.913165
1803	T>C	0.975349
1845	T>C	1.01111
1890	G>A	0.625
1890	G>A	0.948718
1986	T>C	0.602273
2036	T>C	1.00469
2055	T>G	1.07143
2081	T>C	0.302778
2122	G>A	0.351648
2122	G>A	0.985288
2140	T>C	1.02967
2146	G>A	1.04494
2162	G>A	1.01235
2196	G>A	0.845238
2202	T>C	0.977769
2208	G>A	0.608696
2252	G>A	0.931818
2252	G>A	0.971497
2252	G>A	0.985546
2273	A>C	0.975
2282	T>C	1.02913
2298	C>T	0.95
2401	G>A	0.95
2422	G>A	0.953176
2425	G>A	0.930233
2452	G>A	0.617133
2455	G>A	0.974026
2466	T>C	0.878788
2549	T>C	1.13636
2571	G>A	1.01195
2595	G>A	0.953821
2595	G>A	1.01131
2652	G>A	1
2663	G>A	0.949367
2682	G>A	0.987342
2687	C>T	0.893326
2702	A>T	1.10127
2730	T>C	0.43038
2738	C>T	0.9125
2749	G>A	0.376471
2749	G>A	0.947818
2767	C>A	0.676056
2813	G>A	0.9
2825	G>A	0.875
2859	A>G	0.202381
2867	G>A	0.894737
2881	C>A	0.974977
2904	T>C	0.989689
2926	T>C	1.03409
3028	A>C	0.0520833
3052	C>T	1.04101
3054	T>C	0.977528
3060	T>C	0.902439
3065	G>A	0.535714
3082	C>T	0.940476
3089	T>C	1.01281
3093	T>C	1.0125
3094	C>T	1.01087
3164	A>G	1.02299
3169	A>T	0.977528
3179	A>T	0.980082
3254	G>T	0.439024
3277	G>A	1
3278	G>A	1.23529
3327	A>G	1.03371
3375	G>A	0.606692
3388	G>A	0.980655
3406	C>A	0.988372
3406	C>T	1.17647
3435	A>G	0.991943
3450	A>G	0.448276
3473	T>C	0.977128
3476	G>A	0.955056
3476	G>A	0.954023
3507	T>C	0.494845
3519	A>T	0.976471
3520	C>T	0.921053
3555	T>C	0.987146
3569	G>A	0.999286
3625	T>C	1.01136
3628	A>C	1.00105
3637	T>C	0.264368
3639	T>C	1.02891
3654	G>A	0.795455
3662	G>A	0.24359
3662	G>A	0.930951
3673	T>C	0.125
3756	A>T	0.967224
3762	C>T	0.986842
3781	G>A	0.512403
3786	G>A	0.173333
3786	G>T	0.7625
3802	A>G	1.01164
3802	A>T	1.00917
3826	A>G	0.987179
3843	C>T	0.870588
3859	A>T	0.956171
3936	T>C	0.51137
3983	T>C	1.00787
3994	A>G	0.512232
4005	T>C	0.734177
4047	T>C	1.01111
4073	G>A	0.476744
4076	G>A	0.528295
4122	T>A	1
4157	G>A	0.989691
4158	G>A	0.626374
4168	A>T	0.972344
4238	T>C	0.98457
4254	G>A	0.552941
4256	G>A	0.571429
4256	G>A	1.01727
4265	G>A	0.6625
4269	C>T	0.95126
4272	A>T	0.271668
4281	C>T	0.80597
4303	A>G	0.994159
4311	G>A	0.585366
4313	C>A	0.106593
4320	T>C	1
4385	G>A	0.966937
4422	T>C	0.4
4426	T>C	0.990707
4466	G>A	0.999603
4476	G>A	0.455556
4476	G>A	0.27381
4476	G>A	0.748512
4483	A>T	0.873418
4484	G>A	0.963855
4484	G>A	0.316456
4484	G>A	0.993709
4487	G>A	1.25714
4487	G>A	0.927619
4487	G>A	0.967301
4506	C>T	0.945205
4517	G>A	1.05702
4519	T>C	0.942041
4529	A>G	0.988889
4539	T>C	0.978638
4549	A>T	0.272727
4575	T>C	0.208333
4591	G>A	0.977011
4591	G>A	1.0125
4591	G>A	0.955056
4591	G>A	0.927778
4600	T>C	0.899409
4635	C>T	0.979452
4641	T>C	0.988506
4663	C>A	1.04688
4708	A>G	1
4726	G>A	1.02247
4746	T>C	0.796875
4769	G>A	1.05
4813	C>T	1.02198
4814	G>A	0.99
4814	G>A	0.634146
4814	G>A	1.02614
4816	A>T	0.988764
4861	G>A	1.05682
4865	G>A	1.0119
4879	G>A	1.06818
4913	A>G	1.0003
4917	T>C	1.02247
4917	T>C	0.874407
4936	T>C	1.00568
4959	A>G	1.01124
5014	T>C	0.910212
5054	T>C	1.05435
5115	G>C	0.382353
5124	T>C	0.909091
5136	T>G	1.0814
5148	G>A	1.05064
5162	T>C	0.1375
5259	A>T	0.704545
5269	A>G	0.487179
5323	T>A	0.634722
5336	A>G	0.977273
5380	A>G	1.02398
5385	A>C	0.0706522
5399	T>C	0.996604
5402	A>G	1.0311
5463	G>A	1.04878
5473	G>A	1
5483	T>C	1.03409
5487	T>C	0.835443
5493	G>A	1.01324
5505	A>G	1.01266
5561	G>A	0.886364
5565	A>G	0.96274
5594	A>G	1.01124
5595	G>A	1.02222
5601	T>C	0.922089
5613	G>A	0.987342
5618	G>A	0.95707
5646	A>G	0.985651
5701	T>C	1.02222
5712	G>A	0.965909
5712	G>A	1.02326
5715	G>A	0.661765
5730	G>A	1.11594
5738	C>A	0.5
5738	C>T	0.988372
5756	G>A	0.341772
5757	G>A	1
5769	G>A	1.03529
5770	C>T	0.931818
5871	G>A	0.950617
5871	G>A	0.984871
5968	C>T	0.9375
6005	T>C	1.02326
6009	G>A	0.95122
6034	T>C	0.949367
6068	T>C	0.109091
6068	T>C	0.940299
6108	A>C	1.02353
6120	G>A	0.988764
6143	A>T	0.306818
6146	G>A	0.62
6152	C>T	1.02584
6154	G>A	1.04348
6170	A>G	0.960274
6175	C>T	0.983129
6192	T>G	0.55814
6266	G>A	0.94382
6270	G>A	0.969093
6321	G>A	0.9878
6351	T>C	0.989995
6364	T>C	0.954545
6377	G>A	0.9
6396	G>A	1
6401	C>A	1.03797
6455	T>C	0.967458
6461	T>C	0.963653
6473	T>C	1.06593
6506	T>C	0.989583
6518	G>A	1.075
6537	T>C	1
6588	T>A	0.970484
6610	T>C	0.986184
6636	T>C	1.0102
6712	C>T	1.02844
6726	A>G	0.987042
6728	C>T	0.964286
6731	G>A	1.03371
6742	T>A	0.760417
6752	A>G	0.943182
6754	T>C	1.02248
6778	C>T	0.315217
6795	G>A	0.873239
6804	G>A	1.02005
6827	G>A	0.25
6841	G>A	0.946181
6883	T>C	0.976582
6907	C>T	1.00725
6947	T>C	1
6950	T>C	0.977273
6973	T>C	0.246753
7003	T>C	1.00754
7013	G>A	0.679487
7016	A>G	1.07778
7058	T>C	1.06133
7087	G>A	0.944444
7093	A>G	1.03297
7145	G>A	1.00521
7170	T>C	1.06522
7184	A>G	0.483871
7214	G>A	0.2875
7233	T>C	0.951001
7241	G>A	1.04678
7267	A>G	1.00808
7295	G>A	0.928571
7322	G>A	1.02042
7327	A>T	0.994312
7360	A>G	1.02222
7378	C>T	1
7384	C>T	0.998076
7400	A>G	0.951251
7401	T>C	0.972847
7442	G>A	0.166667
7453	C>T	1.05549
7457	G>A	0.98187
7465	C>T	1.08219
7504	A>T	1.01493
7507	C>T	1.06262
7508	G>A	0.981915
7508	G>A	0.990907
7528	T>C	0.95122
7539	G>A	0.729412
7539	G>A	0.736111
7590	C>T	0.982793
7591	C>A	0.955056
7682	T>C	0.948766
7693	G>A	0.266667
7699	A>G	0.966292
7729	T>C	1.01136
7779	G>A	0.454545
7837	T>C	1.00556
7913	G>A	1.00047
7919	C>T	0.965116
7926	G>A	0.939024
7938	G>A	0.568182
8041	C>T	1
8067	G>A	0.992726
8086	G>A	0.949367
8145	A>G	0.982949
8173	C>T	0.967263
8180	A>G	0.976338
8192	C>T	1.03409
8213	C>A	0.98941
8234	T>G	1.01389
8236	A>T	0.406593
8265	A>G	0.970076
8276	G>A	1.00998
8281	T>C	1
8296	G>A	0.996569
8297	A>G	0.909091
8333	T>C	0.684565
8336	T>C	0.988095
8426	G>A	0.981328
8457	C>A	1.08451
8470	C>T	1.04507
8489	G>A	0.149814
8492	G>A	1.05769
8492	G>A	0.987965
8495	A>G	0.966667
8514	T>C	0.505495
8517	G>A	0.988506
8517	G>A	0.47033
8567	C>T	1.05952
8569	A>G	0.0739583
8581	T>C	0.936709
8586	T>C	0.936999
8603	T>C	1.01136
8609	T>C	0.911392
8611	A>G	0.971831
8658	T>C	0.426966
8662	G>A	1.06818
8664	T>C	0.218391
8668	C>T	0.585366
8697	G>A	1.04545
8699	C>T	1.00504
8699	C>T	0.984321
8725	A>T	1.01408
8760	A>G	1.03333
8773	A>G	0.916866
8808	C>T	0.993561
8817	A>G	0.0958333
8822	A>G	0.770492
8864	T>C	1.0303
8882	G>A	0.925
8915	T>C	1.04449
8930	G>A	1.19048
8962	G>A	0.977778
8965	C>T	0.986842
8974	G>A	0.993482
8982	G>A	0.393258
9001	G>A	0.689697
9001	G>A	1.01573
9035	T>C	0.972046
9058	G>A	1.02076
9107	A>G	0.972303
9110	G>A	0.947368
9120	A>G	1
9134	T>C	1.03062
9152	G>A	0.477273
9153	C>T	1
9154	G>A	0.414286
9154	G>A	0.35
9154	G>A	0.970656
9191	A>T	1.12179
9211	G>A	0.110127
9217	G>A	0.318182
9241	G>A	0.966292
9274	G>A	0.544304
9278	C>T	0.86
9289	A>G	0.941176
9314	A>T	0.988372
9376	G>A	1.02198
9376	G>A	0.918803
9376	G>A	1.02289
9385	G>A	1.01951
9385	G>A	0.987445
9390	G>A	0.659091
9390	G>A	0.977778
9452	T>C	1.05061
9478	T>C	0.988888
9483	C>T	1.01099
9513	T>C	0.233333
9616	T>C	0.736264
9693	C>T	0.943182
9697	G>A	0.707526
9711	A>G	0.988095
9725	G>C	0.454545
9729	G>A	0.704545
9729	G>A	1.01648
9744	G>A	0.921348
9762	C>T	0.980501
9786	C>T	1.21951
9793	G>A	0.492063
9795	G>A	1.00859
9802	G>A	1.04348
9804	G>A	1.0101
9804	G>C	1.00006
9810	A>G	0.862069
9822	G>A	1.01124
9825	G>A	1.00509
9838	G>A	0.318182
9858	G>A	1.02792
9934	C>T	0.977528
9938	C>A	0.964706
9940	G>A	0.974359
9994	A>T	0.995787
10014	G>A	0.911392
10050	C>T	0.282609
10080	G>A	1.05682
10080	G>A	0.131741
10086	T>A	0.974359
10092	T>C	0.704545
10112	G>A	0.985017
10149	T>C	1.00502
10175	T>C	1.05198
10211	T>C	0.978082
10293	T>C	0.982488
10313	G>A	1.00197
10315	T>C	0.940476
10331	A>T	0.97
10331	A>T	0.988889
10333	C>T	1.05
10337	A>T	1.06849
10339	G>A	1
10357	T>C	1.04621
10376	A>G	1.01064
10386	G>A	0.995498
10461	A>G	0.756098
10463	C>A	1.07317
10487	T>C	1.03912
10527	T>C	1.01282
10562	T>C	0.989691
10598	T>C	1.04086
10666	G>T	0.965909
10668	A>G	1.05263
10682	T>C	0.966667
10700	T>C	0.977528
10713	G>A	0.963855
10735	A>G	1.01105
10743	C>T	0.78481
10747	A>G	0.177215
10754	C>T	1.03015
10789	C>T	0.377778
10804	G>A	0.98913
10842	G>A	0.988764
10935	A>T	1.01649
10944	C>T	0.917808
10953	T>C	1.01118
11050	T>C	0.206522
11082	G>A	0.955056
11082	G>A	1.06098
11096	T>C	0.998598
11098	G>A	1
11098	G>A	0.337079
11100	G>A	0.857143
11102	T>C	0.983737
11123	G>A	1.01176
11131	G>A	0.96
11131	G>A	0.97619
11140	G>A	0.965909
11158	G>A	1.05
11163	A>G	1.02273
11188	G>A	1.02353
11247	A>T	1.02273
11263	A>G	1
11266	G>A	0.94382
11266	G>A	0.968072
11269	G>A	0.995769
11341	G>A	0.488636
11346	G>T	0.966255
11350	T>C	0.759494
11394	T>A	0.125
11399	T>C	1.01266
11410	G>A	0.979335
11425	T>C	0.5
11459	C>T	0.465909
11468	T>C	1.0101
11512	A>G	0.329545
11567	G>A	1.04762
11586	T>C	0.805853
11591	T>C	0.525
11614	T>C	0.194805
11643	T>C	1.00355
11686	G>A	0.414634
11686	G>A	1.01075
11686	G>A	0.835294
11726	T>C	0.531646
11728	A>G	0.91954
11754	T>C	0.952212
11800	T>C	0.932584
11814	G>A	1.01124
11814	G>A	0.37931
11825	T>C	0.976136
11866	A>T	0.313763
11904	G>A	0.953488
11924	T>C	1
11965	T>C	0.340909
12006	T>C	0.137931
12006	T>C	0.431818
12006	T>C	1
12006	T>C	0.99972
12013	G>A	0.974467
12042	T>C	1.04348
12092	A>G	1.10472
12107	C>T	1.04651
12108	G>A	0.284091
12108	G>A	0.95
12115	A>G	0.966356
12129	T>C	1.01064
12174	A>T	1.00536
12177	G>A	1
12199	T>C	1.03291
12200	C>T	1.00654
12219	G>A	0.578125
12255	G>A	1.02198
12256	G>C	0.975277
12267	G>A	0.989877
12276	G>A	0.972249
12332	C>T	1.1375
12341	A>G	0.964286
12366	G>A	0.931818
12370	T>C	0.896552
12379	T>C	0.592105
12379	T>C	1.03614
12389	G>A	0.989011
12410	G>A	0.976471
12410	G>A	1.04722
12419	T>C	0.758242
12420	G>A	0.965517
12420	G>A	0.987805
12420	G>A	0.998459
12443	T>C	0.955056
12450	G>A	0.206522
12450	G>C	1.025
12460	G>A	0.5
12534	G>A	0.941636
12575	A>G	1.06944
12577	T>C	0.974359
12579	G>A	1.0375
12579	G>A	1.00618
12591	A>G	0.952628
12604	T>C	1
12609	T>C	0.464286
12621	G>A	0.882353
12621	G>A	0.872093
12628	C>A	0.999929
12642	G>A	0.290698
12656	T>C	0.96855
12713	A>T	0.977273
12715	T>C	0.967949
12720	G>A	1.03883
12721	T>C	0.970534
12729	G>A	0.917647
12757	T>C	0.95122
12758	A>T	0.3125
12788	T>C	0.988372
12809	G>A	0.954023
12831	G>A	0.988636
12847	G>A	0.166667
12854	G>A	0.988764
12871	T>C	1.03659
12901	T>C	0.986578
12959	G>A	0.945652
12959	G>A	0.631096
12968	G>A	0.97619
12968	G>A	0.97
12972	G>A	0.997077
12999	G>A	1
13010	T>C	1.03846
13017	G>A	0.988636
13035	G>A	0.97
13035	G>A	0.659341
13035	G>A	0.96
13045	G>A	1.01136
13045	G>A	1.02077
13110	G>A	1.009
13114	A>T	0.954023
13118	T>C	1.0375
13128	A>G	0.4
13130	T>C	0.915663
13133	C>T	0.931818
13147	T>C	1.1043
13163	A>G	0.98274
13189	G>A	1.04651
13207	T>C	0.978022
13207	T>C	0.960227
13213	A>T	0.4
13214	G>C	0.987013
13226	T>C	0.977528
13231	A>T	0.965517
13240	T>C	0.947368
13254	G>A	0.544304
13256	A>T	0.551724
13266	G>A	0.135417
13294	T>C	1.03846
13306	G>A	1.02143
13318	A>G	1.10944
13331	T>C	0.996439
13348	G>A	1.02425
13364	T>C	0.123711
13394	A>G	1.04348
13411	G>A	0.966292
13422	G>A	0.992342
13459	T>C	0.97159
13514	T>C	1.0625
13523	T>A	1.02273
13535	C>A	0.996685
13566	C>T	0.85
13570	G>A	0.1625
13595	G>A	0.381102
13606	G>A	0.94186
13614	A>G	1.01667
13633	T>C	1.00475
13636	G>A	0.989691
13640	G>A	0.934783
13658	G>A	0.147727
13689	T>C	1.00427
13712	G>A	0.96918
13712	G>C	1.00661
13721	G>A	0.977213
13721	G>C	0.213115
13724	T>C	1.10127
13729	G>A	0.97
13729	G>A	0.384615
13729	G>A	0.188889
13739	T>A	0.384615
13759	T>C	0.956044
13765	T>G	0.988889
13768	C>T	1.00814
13777	G>A	1
13788	A>T	0.94382
13795	G>A	1
13802	G>C	1.10256
13814	G>A	0.964697
13830	T>C	1.00366
13847	G>A	1.01441
13861	T>C	0.960526
13883	G>A	0.505882
13883	G>A	1.04878
13935	T>C	0.123596
13944	C>T	0.987724
13985	G>A	1.05063
14002	G>A	0.932584
14002	G>A	0.959364
14013	G>A	0.210526
14023	A>G	0.9625
14045	G>A	0.52439
14053	A>G	1.01099
14096	A>G	1.01163
14102	G>A	1.01124
14110	T>C	0.945055
14123	A>G	0.193182
14124	A>T	1.08235
14125	T>C	0.963829
14137	T>C	1.01768
14157	G>A	0.296703
14162	A>G	0.961039
14178	C>T	0.965909
14196	G>A	1.02353
14201	A>C	1.16176
14205	A>G	0.902174
14211	T>C	0.98763
14213	G>A	0.94382
14232	C>T	1.00713
14240	G>A	1
14242	C>A	0.818182
14242	C>T	1.00279
14244	T>C	0.882353
14249	G>A	0.846154
14249	G>A	1.00758
14251	G>A	0.307692
14254	G>A	1
14283	G>A	0.516854
14297	G>A	1.0102
14301	G>A	0.967391
14301	G>C	0.455556
14310	T>C	1.01042
14317	T>C	0.761194
14336	G>A	0.99
14336	G>A	1.01214
14341	G>A	0.90411
14345	T>C	0.777778
14348	A>T	0.94898
14382	C>A	0.146067
14390	T>C	0.850575
14397	A>G	0.568182
14402	A>G	1.0228
14408	G>A	0.967391
14417	A>G	0.981523
14421	G>A	1.08989
14427	T>C	0.976744
14428	G>A	0.775
14437	T>C	0.988764
14438	G>A	0.208333
14457	T>G	0.97269
14464	A>T	1.0255
14483	G>A	1.08325
14484	G>A	1.01424
14490	A>T	1
14492	T>C	1.125
14501	T>C	0.974463
14504	G>A	0.967033
14511	T>C	0.59375
14532	T>C	1.01282
14536	A>G	0.878049
14577	T>C	1.01808
14586	G>A	0.102174
14588	G>A	0.25
14602	T>C	1.01562
14639	A>C	0.522727
14690	G>A	0.357143
14690	G>A	0.994528
14690	G>A	0.925132
14692	G>A	0.987952
14693	G>A	0.958992
14753	G>A	0.960151
14759	G>A	1.07317
14793	G>A	1.03409
14807	T>C	0.974684
14825	T>C	1
14829	A>G	0.968248
14829	A>T	1.04545
14866	T>C	0.966667
14878	C>T	0.993882
14886	T>C	0.999726
14895	T>C	1.01124
14895	T>G	1.00258
14898	T>C	0.733333
14909	G>A	1.0625
14936	G>A	1.01042
14957	G>A	1.02698
14957	G>A	0.987714
14996	T>C	1.17361
15011	G>A	0.991603
15044	T>C	0.994318
15051	G>A	0.521277
15059	G>A	0.988235
15086	G>A	0.95
15086	G>A	0.894118
15086	G>A	0.966292
15086	G>A	0.466667
15086	G>A	0.95698
15086	G>A	0.999272
15086	G>A	0.970515
15086	G>A	1.00996
15120	G>A	1.09615
15120	G>A	0.814815
15120	G>A	1.00493
15123	G>A	0.977528
15123	G>A	1.06818
15135	G>T	0.347826
15137	C>T	0.990107
15141	T>C	0.901235
15167	G>A	1.05495
15170	G>A	1.03409
15201	G>A	0.930233
15214	G>A	1
15228	T>C	1.05618
15251	T>C	1.05128
15317	T>C	0.994886
15318	G>A	1.01923
15319	A>T	0.453608
15331	A>G	0.98913
15338	T>C	0.85
15338	T>C	0.95
15349	G>A	0.559524
15352	T>C	0.84
15372	G>A	1.02174
15378	G>A	0.617647
15378	G>C	1.02361
15478	T>C	0.918421
15486	C>T	0.934426
15491	C>A	1
15495	G>A	0.982453
15504	G>A	1.02198
15508	C>T	0.863636
15524	C>T	0.876404
15524	C>T	0.959503
15524	C>T	0.980247
15526	C>T	2.04348
15526	C>T	1.35294
15526	C>T	1.05682
15526	C>T	0.954545
15526	C>T	1.33681
15556	G>A	1.05479
15556	G>A	1.44828
15560	G>A	0.416667
15560	G>A	1
15587	T>C	0.943949
15596	C>T	0.988372
15603	A>G	0.276316
15604	G>A	0.395604
15604	G>A	1.02857
15604	G>A	1.0171
15625	T>C	0.222222
15625	T>C	0.09
15625	T>C	0.933901
15630	C>G	1.11392
15643	A>G	0.477273
15652	G>A	0.729318
15652	G>A	0.960028
15750	C>T	0.921348
15750	C>T	0.417582
15800	T>C	0.875
15800	T>C	0.979167
15800	T>C	0.979518
15912	C>T	1
15912	C>T	1
15912	C>T	0.981987
15925	A>T	1.10674
15955	C>T	1.03371
15955	C>T	1
15955	C>T	0.685393
15955	C>T	0.95014
15955	C>T	0.979897
15959	C>T	0.988053
15959	C>T	1.0099
15991	C>T	0.997924
16083	A>G	0.071875
16083	A>G	1.01222
16084	A>G	0.47619
16431	C>T	0.542857
16454	A>G	1.01892
16513	T>C	1.025
16514	G>A	0.948864
16643	C>T	1.02244
16663	C>T	0.767123
16663	C>T	0.946887
16673	C>T	0.5
16685	A>T	0.876404

## Sheet: Supplementary file 4C
Conservative somatic substitutions list (including recurrent mutations, excluding back mutations, see Materials and methods)
Total=835
Variant position	Substitution	Normalised average VAF value
48	G>A	0.664034
79	G>A	0.75
98	G>A	1.0307
100	T>G	1.10345
124	C>T	0.988055
161	G>A	0.989153
174	G>A	0.988764
244	T>C	1.05311
257	G>A	0.973016
260	A>G	0.97561
280	G>A	0.983146
294	G>A	0.865169
338	C>T	1.00882
349	G>A	0.973913
363	G>A	0.959786
406	G>A	0.960526
423	T>C	0.271688
428	A>C	0.438202
436	A>G	0.907895
476	G>A	0.423529
483	C>T	1.04225
490	T>C	0.977273
511	G>A	1.11111
529	A>G	0.963803
532	A>G	0.949367
559	G>A	0.994374
602	T>C	0.969945
634	C>T	0.5
660	C>T	0.98722
685	G>A	0.935897
685	G>A	0.983211
685	G>A	0.682343
709	G>A	0.424242
728	T>C	0.534884
732	T>C	0.542857
737	A>T	1.01331
769	G>A	0.471264
770	G>A	1.05195
784	G>A	0.977273
808	T>C	0.958363
817	G>A	0.959606
837	T>A	1.0147
843	A>G	0.24
849	T>C	0.988095
868	G>A	0.367089
956	T>C	0.875
967	A>T	0.906977
1010	G>A	0.978655
1030	G>A	0.577778
1065	G>A	0.582898
1123	G>A	1
1124	T>C	0.94898
1131	G>A	1.00521
1134	A>G	1.02532
1141	A>T	1.03742
1173	G>A	1.00186
1191	G>A	1.01516
1204	T>C	0.9875
1289	C>A	0.991695
1383	G>A	0.976652
1395	G>A	1.03413
1397	A>T	0.975904
1401	T>C	1.00521
1403	G>A	1.03409
1403	G>C	1.07595
1425	A>T	0.938272
1658	C>T	0.977273
1663	A>G	0.815789
1692	T>C	0.984016
1710	T>C	0.955556
1710	T>G	0.989899
1745	C>T	1.04348
1764	G>A	0.352941
1764	G>A	0.975849
1782	T>C	0.989247
1782	T>C	0.982397
1795	G>A	0.99
1795	G>A	0.913165
1803	T>C	0.975349
1845	T>C	1.01111
1890	G>A	0.625
1890	G>A	0.948718
1986	T>C	0.602273
2055	T>G	1.07143
2081	T>C	0.302778
2122	G>A	0.351648
2122	G>A	0.985288
2140	T>C	1.02967
2146	G>A	1.04494
2162	G>A	1.01235
2196	G>A	0.845238
2202	T>C	0.977769
2208	G>A	0.608696
2252	G>A	0.931818
2252	G>A	0.971497
2252	G>A	0.985546
2273	A>C	0.975
2282	T>C	1.02913
2298	C>T	0.95
2401	G>A	0.95
2422	G>A	0.953176
2425	G>A	0.930233
2452	G>A	0.617133
2455	G>A	0.974026
2466	T>C	0.878788
2549	T>C	1.13636
2571	G>A	1.01195
2595	G>A	0.953821
2595	G>A	1.01131
2663	G>A	0.949367
2682	G>A	0.987342
2687	C>T	0.893326
2702	A>T	1.10127
2738	C>T	0.9125
2749	G>A	0.376471
2767	C>A	0.676056
2813	G>A	0.9
2825	G>A	0.875
2859	A>G	0.202381
2867	G>A	0.894737
2881	C>A	0.974977
2904	T>C	0.989689
2926	T>C	1.03409
3028	A>C	0.0520833
3054	T>C	0.977528
3060	T>C	0.902439
3065	G>A	0.535714
3082	C>T	0.940476
3089	T>C	1.01281
3093	T>C	1.0125
3094	C>T	1.01087
3164	A>G	1.02299
3169	A>T	0.977528
3179	A>T	0.980082
3254	G>T	0.439024
3277	G>A	1
3278	G>A	1.23529
3327	A>G	1.03371
3375	G>A	0.606692
3388	G>A	0.980655
3406	C>A	0.988372
3406	C>T	1.17647
3435	A>G	0.991943
3450	A>G	0.448276
3473	T>C	0.977128
3476	G>A	0.955056
3476	G>A	0.954023
3507	T>C	0.494845
3519	A>T	0.976471
3555	T>C	0.987146
3569	G>A	0.999286
3625	T>C	1.01136
3628	A>C	1.00105
3637	T>C	0.264368
3639	T>C	1.02891
3654	G>A	0.795455
3662	G>A	0.24359
3662	G>A	0.930951
3673	T>C	0.125
3756	A>T	0.967224
3762	C>T	0.986842
3781	G>A	0.512403
3786	G>A	0.173333
3786	G>T	0.7625
3802	A>G	1.01164
3802	A>T	1.00917
3826	A>G	0.987179
3843	C>T	0.870588
3859	A>T	0.956171
3936	T>C	0.51137
3994	A>G	0.512232
4005	T>C	0.734177
4073	G>A	0.476744
4076	G>A	0.528295
4122	T>A	1
4157	G>A	0.989691
4158	G>A	0.626374
4168	A>T	0.972344
4238	T>C	0.98457
4254	G>A	0.552941
4256	G>A	0.571429
4256	G>A	1.01727
4265	G>A	0.6625
4269	C>T	0.95126
4272	A>T	0.271668
4281	C>T	0.80597
4311	G>A	0.585366
4313	C>A	0.106593
4320	T>C	1
4422	T>C	0.4
4426	T>C	0.990707
4466	G>A	0.999603
4476	G>A	0.455556
4476	G>A	0.27381
4476	G>A	0.748512
4483	A>T	0.873418
4484	G>A	0.963855
4484	G>A	0.316456
4484	G>A	0.993709
4487	G>A	1.25714
4487	G>A	0.967301
4506	C>T	0.945205
4517	G>A	1.05702
4519	T>C	0.942041
4539	T>C	0.978638
4549	A>T	0.272727
4575	T>C	0.208333
4591	G>A	0.977011
4591	G>A	1.0125
4591	G>A	0.955056
4591	G>A	0.927778
4600	T>C	0.899409
4635	C>T	0.979452
4641	T>C	0.988506
4663	C>A	1.04688
4708	A>G	1
4769	G>A	1.05
4813	C>T	1.02198
4814	G>A	0.99
4814	G>A	0.634146
4814	G>A	1.02614
4816	A>T	0.988764
4861	G>A	1.05682
4865	G>A	1.0119
4879	G>A	1.06818
4913	A>G	1.0003
4917	T>C	1.02247
4917	T>C	0.874407
4936	T>C	1.00568
4959	A>G	1.01124
5014	T>C	0.910212
5054	T>C	1.05435
5115	G>C	0.382353
5124	T>C	0.909091
5136	T>G	1.0814
5162	T>C	0.1375
5259	A>T	0.704545
5323	T>A	0.634722
5336	A>G	0.977273
5380	A>G	1.02398
5385	A>C	0.0706522
5399	T>C	0.996604
5402	A>G	1.0311
5463	G>A	1.04878
5473	G>A	1
5487	T>C	0.835443
5493	G>A	1.01324
5505	A>G	1.01266
5561	G>A	0.886364
5565	A>G	0.96274
5594	A>G	1.01124
5595	G>A	1.02222
5601	T>C	0.922089
5613	G>A	0.987342
5618	G>A	0.95707
5701	T>C	1.02222
5712	G>A	0.965909
5715	G>A	0.661765
5730	G>A	1.11594
5738	C>A	0.5
5738	C>T	0.988372
5756	G>A	0.341772
5757	G>A	1
5769	G>A	1.03529
5770	C>T	0.931818
5871	G>A	0.950617
5871	G>A	0.984871
5968	C>T	0.9375
6005	T>C	1.02326
6009	G>A	0.95122
6034	T>C	0.949367
6068	T>C	0.109091
6068	T>C	0.940299
6108	A>C	1.02353
6120	G>A	0.988764
6143	A>T	0.306818
6152	C>T	1.02584
6154	G>A	1.04348
6175	C>T	0.983129
6266	G>A	0.94382
6270	G>A	0.969093
6321	G>A	0.9878
6351	T>C	0.989995
6364	T>C	0.954545
6377	G>A	0.9
6396	G>A	1
6401	C>A	1.03797
6461	T>C	0.963653
6473	T>C	1.06593
6506	T>C	0.989583
6518	G>A	1.075
6537	T>C	1
6588	T>A	0.970484
6610	T>C	0.986184
6636	T>C	1.0102
6712	C>T	1.02844
6726	A>G	0.987042
6728	C>T	0.964286
6731	G>A	1.03371
6742	T>A	0.760417
6752	A>G	0.943182
6754	T>C	1.02248
6778	C>T	0.315217
6795	G>A	0.873239
6804	G>A	1.02005
6827	G>A	0.25
6841	G>A	0.946181
6883	T>C	0.976582
6947	T>C	1
6950	T>C	0.977273
6973	T>C	0.246753
7003	T>C	1.00754
7013	G>A	0.679487
7058	T>C	1.06133
7093	A>G	1.03297
7145	G>A	1.00521
7170	T>C	1.06522
7184	A>G	0.483871
7214	G>A	0.2875
7241	G>A	1.04678
7267	A>G	1.00808
7295	G>A	0.928571
7322	G>A	1.02042
7327	A>T	0.994312
7360	A>G	1.02222
7378	C>T	1
7384	C>T	0.998076
7400	A>G	0.951251
7401	T>C	0.972847
7442	G>A	0.166667
7453	C>T	1.05549
7457	G>A	0.98187
7465	C>T	1.08219
7504	A>T	1.01493
7507	C>T	1.06262
7508	G>A	0.981915
7508	G>A	0.990907
7528	T>C	0.95122
7539	G>A	0.729412
7539	G>A	0.736111
7590	C>T	0.982793
7591	C>A	0.955056
7682	T>C	0.948766
7693	G>A	0.266667
7699	A>G	0.966292
7729	T>C	1.01136
7779	G>A	0.454545
7837	T>C	1.00556
7913	G>A	1.00047
7926	G>A	0.939024
7938	G>A	0.568182
8041	C>T	1
8067	G>A	0.992726
8086	G>A	0.949367
8145	A>G	0.982949
8173	C>T	0.967263
8180	A>G	0.976338
8192	C>T	1.03409
8213	C>A	0.98941
8234	T>G	1.01389
8236	A>T	0.406593
8265	A>G	0.970076
8276	G>A	1.00998
8281	T>C	1
8296	G>A	0.996569
8297	A>G	0.909091
8333	T>C	0.684565
8336	T>C	0.988095
8426	G>A	0.981328
8457	C>A	1.08451
8470	C>T	1.04507
8489	G>A	0.149814
8492	G>A	0.987965
8514	T>C	0.505495
8517	G>A	0.988506
8517	G>A	0.47033
8567	C>T	1.05952
8569	A>G	0.0739583
8581	T>C	0.936709
8586	T>C	0.936999
8603	T>C	1.01136
8609	T>C	0.911392
8611	A>G	0.971831
8658	T>C	0.426966
8662	G>A	1.06818
8664	T>C	0.218391
8668	C>T	0.585366
8697	G>A	1.04545
8699	C>T	1.00504
8725	A>T	1.01408
8760	A>G	1.03333
8773	A>G	0.916866
8808	C>T	0.993561
8817	A>G	0.0958333
8822	A>G	0.770492
8864	T>C	1.0303
8882	G>A	0.925
8915	T>C	1.04449
8930	G>A	1.19048
8962	G>A	0.977778
8965	C>T	0.986842
8974	G>A	0.993482
8982	G>A	0.393258
9001	G>A	0.689697
9035	T>C	0.972046
9107	A>G	0.972303
9110	G>A	0.947368
9120	A>G	1
9134	T>C	1.03062
9152	G>A	0.477273
9153	C>T	1
9154	G>A	0.414286
9154	G>A	0.35
9191	A>T	1.12179
9211	G>A	0.110127
9217	G>A	0.318182
9241	G>A	0.966292
9274	G>A	0.544304
9289	A>G	0.941176
9314	A>T	0.988372
9376	G>A	1.02198
9376	G>A	0.918803
9376	G>A	1.02289
9385	G>A	1.01951
9385	G>A	0.987445
9390	G>A	0.659091
9390	G>A	0.977778
9452	T>C	1.05061
9478	T>C	0.988888
9483	C>T	1.01099
9616	T>C	0.736264
9693	C>T	0.943182
9697	G>A	0.707526
9711	A>G	0.988095
9725	G>C	0.454545
9729	G>A	0.704545
9729	G>A	1.01648
9744	G>A	0.921348
9762	C>T	0.980501
9786	C>T	1.21951
9795	G>A	1.00859
9802	G>A	1.04348
9804	G>A	1.0101
9804	G>C	1.00006
9810	A>G	0.862069
9822	G>A	1.01124
9825	G>A	1.00509
9838	G>A	0.318182
9934	C>T	0.977528
9940	G>A	0.974359
9994	A>T	0.995787
10014	G>A	0.911392
10050	C>T	0.282609
10080	G>A	1.05682
10080	G>A	0.131741
10086	T>A	0.974359
10092	T>C	0.704545
10112	G>A	0.985017
10149	T>C	1.00502
10175	T>C	1.05198
10211	T>C	0.978082
10313	G>A	1.00197
10315	T>C	0.940476
10331	A>T	0.97
10331	A>T	0.988889
10333	C>T	1.05
10337	A>T	1.06849
10339	G>A	1
10357	T>C	1.04621
10376	A>G	1.01064
10386	G>A	0.995498
10461	A>G	0.756098
10463	C>A	1.07317
10487	T>C	1.03912
10527	T>C	1.01282
10562	T>C	0.989691
10598	T>C	1.04086
10666	G>T	0.965909
10700	T>C	0.977528
10735	A>G	1.01105
10743	C>T	0.78481
10747	A>G	0.177215
10789	C>T	0.377778
10804	G>A	0.98913
10842	G>A	0.988764
10935	A>T	1.01649
10944	C>T	0.917808
11082	G>A	0.955056
11082	G>A	1.06098
11096	T>C	0.998598
11098	G>A	1
11098	G>A	0.337079
11100	G>A	0.857143
11102	T>C	0.983737
11131	G>A	0.96
11131	G>A	0.97619
11140	G>A	0.965909
11158	G>A	1.05
11163	A>G	1.02273
11247	A>T	1.02273
11263	A>G	1
11266	G>A	0.94382
11266	G>A	0.968072
11269	G>A	0.995769
11341	G>A	0.488636
11346	G>T	0.966255
11350	T>C	0.759494
11394	T>A	0.125
11399	T>C	1.01266
11410	G>A	0.979335
11459	C>T	0.465909
11468	T>C	1.0101
11512	A>G	0.329545
11567	G>A	1.04762
11586	T>C	0.805853
11591	T>C	0.525
11614	T>C	0.194805
11643	T>C	1.00355
11686	G>A	0.414634
11686	G>A	1.01075
11686	G>A	0.835294
11726	T>C	0.531646
11728	A>G	0.91954
11754	T>C	0.952212
11800	T>C	0.932584
11814	G>A	1.01124
11814	G>A	0.37931
11825	T>C	0.976136
11866	A>T	0.313763
11904	G>A	0.953488
11924	T>C	1
11965	T>C	0.340909
12006	T>C	0.137931
12006	T>C	0.431818
12006	T>C	1
12006	T>C	0.99972
12013	G>A	0.974467
12042	T>C	1.04348
12092	A>G	1.10472
12107	C>T	1.04651
12108	G>A	0.284091
12108	G>A	0.95
12115	A>G	0.966356
12129	T>C	1.01064
12174	A>T	1.00536
12177	G>A	1
12255	G>A	1.02198
12256	G>C	0.975277
12276	G>A	0.972249
12332	C>T	1.1375
12341	A>G	0.964286
12366	G>A	0.931818
12370	T>C	0.896552
12379	T>C	0.592105
12379	T>C	1.03614
12389	G>A	0.989011
12410	G>A	0.976471
12410	G>A	1.04722
12419	T>C	0.758242
12420	G>A	0.965517
12420	G>A	0.987805
12420	G>A	0.998459
12443	T>C	0.955056
12450	G>A	0.206522
12450	G>C	1.025
12460	G>A	0.5
12534	G>A	0.941636
12575	A>G	1.06944
12577	T>C	0.974359
12579	G>A	1.0375
12604	T>C	1
12609	T>C	0.464286
12621	G>A	0.872093
12628	C>A	0.999929
12642	G>A	0.290698
12656	T>C	0.96855
12713	A>T	0.977273
12715	T>C	0.967949
12720	G>A	1.03883
12721	T>C	0.970534
12729	G>A	0.917647
12757	T>C	0.95122
12758	A>T	0.3125
12788	T>C	0.988372
12809	G>A	0.954023
12831	G>A	0.988636
12854	G>A	0.988764
12871	T>C	1.03659
12901	T>C	0.986578
12959	G>A	0.945652
12959	G>A	0.631096
12968	G>A	0.97619
12968	G>A	0.97
12972	G>A	0.997077
12999	G>A	1
13010	T>C	1.03846
13017	G>A	0.988636
13035	G>A	0.97
13035	G>A	0.659341
13035	G>A	0.96
13045	G>A	1.01136
13110	G>A	1.009
13114	A>T	0.954023
13118	T>C	1.0375
13128	A>G	0.4
13133	C>T	0.931818
13147	T>C	1.1043
13163	A>G	0.98274
13189	G>A	1.04651
13207	T>C	0.978022
13207	T>C	0.960227
13213	A>T	0.4
13214	G>C	0.987013
13226	T>C	0.977528
13231	A>T	0.965517
13240	T>C	0.947368
13254	G>A	0.544304
13256	A>T	0.551724
13266	G>A	0.135417
13294	T>C	1.03846
13306	G>A	1.02143
13318	A>G	1.10944
13348	G>A	1.02425
13364	T>C	0.123711
13411	G>A	0.966292
13459	T>C	0.97159
13514	T>C	1.0625
13523	T>A	1.02273
13535	C>A	0.996685
13566	C>T	0.85
13570	G>A	0.1625
13595	G>A	0.381102
13606	G>A	0.94186
13614	A>G	1.01667
13633	T>C	1.00475
13636	G>A	0.989691
13640	G>A	0.934783
13658	G>A	0.147727
13689	T>C	1.00427
13712	G>A	0.96918
13712	G>C	1.00661
13721	G>A	0.977213
13721	G>C	0.213115
13724	T>C	1.10127
13729	G>A	0.97
13729	G>A	0.384615
13729	G>A	0.188889
13739	T>A	0.384615
13759	T>C	0.956044
13765	T>G	0.988889
13768	C>T	1.00814
13777	G>A	1
13788	A>T	0.94382
13795	G>A	1
13802	G>C	1.10256
13830	T>C	1.00366
13847	G>A	1.01441
13861	T>C	0.960526
13883	G>A	0.505882
13883	G>A	1.04878
13935	T>C	0.123596
13985	G>A	1.05063
14002	G>A	0.932584
14002	G>A	0.959364
14013	G>A	0.210526
14023	A>G	0.9625
14045	G>A	0.52439
14053	A>G	1.01099
14096	A>G	1.01163
14102	G>A	1.01124
14110	T>C	0.945055
14123	A>G	0.193182
14124	A>T	1.08235
14125	T>C	0.963829
14137	T>C	1.01768
14157	G>A	0.296703
14162	A>G	0.961039
14178	C>T	0.965909
14196	G>A	1.02353
14201	A>C	1.16176
14205	A>G	0.902174
14211	T>C	0.98763
14213	G>A	0.94382
14232	C>T	1.00713
14240	G>A	1
14242	C>A	0.818182
14249	G>A	0.846154
14249	G>A	1.00758
14251	G>A	0.307692
14254	G>A	1
14283	G>A	0.516854
14297	G>A	1.0102
14301	G>A	0.967391
14301	G>C	0.455556
14310	T>C	1.01042
14317	T>C	0.761194
14336	G>A	0.99
14336	G>A	1.01214
14341	G>A	0.90411
14345	T>C	0.777778
14348	A>T	0.94898
14382	C>A	0.146067
14390	T>C	0.850575
14397	A>G	0.568182
14402	A>G	1.0228
14417	A>G	0.981523
14421	G>A	1.08989
14427	T>C	0.976744
14428	G>A	0.775
14437	T>C	0.988764
14438	G>A	0.208333
14457	T>G	0.97269
14464	A>T	1.0255
14484	G>A	1.01424
14490	A>T	1
14492	T>C	1.125
14501	T>C	0.974463
14504	G>A	0.967033
14511	T>C	0.59375
14532	T>C	1.01282
14536	A>G	0.878049
14577	T>C	1.01808
14586	G>A	0.102174
14588	G>A	0.25
14602	T>C	1.01562
14639	A>C	0.522727
14690	G>A	0.357143
14690	G>A	0.994528
14690	G>A	0.925132
14692	G>A	0.987952
14753	G>A	0.960151
14759	G>A	1.07317
14793	G>A	1.03409
14807	T>C	0.974684
14825	T>C	1
14829	A>G	0.968248
14829	A>T	1.04545
14866	T>C	0.966667
14878	C>T	0.993882
14895	T>C	1.01124
14895	T>G	1.00258
14898	T>C	0.733333
14909	G>A	1.0625
14936	G>A	1.01042
14957	G>A	0.987714
14996	T>C	1.17361
15011	G>A	0.991603
15044	T>C	0.994318
15051	G>A	0.521277
15059	G>A	0.988235
15086	G>A	0.95
15086	G>A	0.894118
15086	G>A	0.966292
15086	G>A	0.466667
15086	G>A	0.95698
15086	G>A	0.999272
15086	G>A	0.970515
15086	G>A	1.00996
15120	G>A	0.814815
15120	G>A	1.00493
15123	G>A	0.977528
15123	G>A	1.06818
15135	G>T	0.347826
15137	C>T	0.990107
15141	T>C	0.901235
15167	G>A	1.05495
15170	G>A	1.03409
15201	G>A	0.930233
15214	G>A	1
15228	T>C	1.05618
15251	T>C	1.05128
15317	T>C	0.994886
15318	G>A	1.01923
15319	A>T	0.453608
15338	T>C	0.85
15338	T>C	0.95
15349	G>A	0.559524
15372	G>A	1.02174
15378	G>A	0.617647
15378	G>C	1.02361
15478	T>C	0.918421
15486	C>T	0.934426
15491	C>A	1
15495	G>A	0.982453
15504	G>A	1.02198
15508	C>T	0.863636
15524	C>T	0.876404
15524	C>T	0.959503
15524	C>T	0.980247
15526	C>T	2.04348
15526	C>T	1.35294
15526	C>T	1.05682
15526	C>T	0.954545
15526	C>T	1.33681
15556	G>A	1.05479
15556	G>A	1.44828
15560	G>A	0.416667
15560	G>A	1
15587	T>C	0.943949
15596	C>T	0.988372
15603	A>G	0.276316
15604	G>A	0.395604
15604	G>A	1.02857
15604	G>A	1.0171
15625	T>C	0.09
15625	T>C	0.933901
15630	C>G	1.11392
15643	A>G	0.477273
15652	G>A	0.729318
15652	G>A	0.960028
15750	C>T	0.921348
15750	C>T	0.417582
15800	T>C	0.875
15800	T>C	0.979167
15800	T>C	0.979518
15912	C>T	1
15912	C>T	1
15912	C>T	0.981987
15925	A>T	1.10674
15955	C>T	1.03371
15955	C>T	1
15955	C>T	0.685393
15955	C>T	0.95014
15959	C>T	0.988053
15959	C>T	1.0099
15991	C>T	0.997924
16083	A>G	0.071875
16083	A>G	1.01222
16084	A>G	0.47619
16431	C>T	0.542857
16454	A>G	1.01892
16513	T>C	1.025
16514	G>A	0.948864
16643	C>T	1.02244
16663	C>T	0.767123

## Sheet: Supplementary file 4D
All germline clade-defining substitutions			Clade 1 germline clade-defining substitutions			Clade 2 germline clade-defining substitutions			Clade 3 germline clade-defining substitutions			Clade 4 germline clade-defining substitutions			Clade 5 germline clade-defining substitutions
Total=36			Total=23			Total=9			Total=22			Total=12			Total=21
Variant position	Substitution		Variant position	Substitution		Variant position	Substitution		Variant position	Substitution		Variant position	Substitution		Variant position	Substitution
1351	A>G		2683	G>A		5367	C>T		1351	A>G		2683	G>A		2683	G>A
2683	G>A		2833	C>T		5444	T>C		2683	G>A		5367	C>T		2962	C>T
2962	C>T		2962	C>T		6065	A>G		2962	C>T		5444	T>C		3196	T>C
3196	T>C		3196	T>C		6257	G>A		3196	T>C		6065	A>G		5367	C>T
4940	T>C		4591	G>A		8368	C>T		4940	T>C		6068	T>C		5444	T>C
5367	C>T		5367	C>T		8807	G>A		5367	C>T		8368	C>T		6065	A>G
5444	T>C		5444	T>C		13299	T>A		5444	T>C		8807	G>A		6401	C>T
6065	A>G		6065	A>G		15814	C>T		6065	A>G		11945	C>T		7593	T>C
6068	T>C		6302	A>G		16025	T>C		6401	C>T		12330	A>G		8281	T>C
6257	G>A		8242	G>A					6554	T>C		13299	T>A		8368	C>T
6302	A>G		8281	T>C					7593	T>C		15814	C>T		8807	G>A
6401	C>T		8368	C>T					8281	T>C		16025	T>C		9372	C>T
6554	T>C		8807	G>A					8368	C>T					10992	G>A
7593	T>C		9896	T>C					8807	G>A					11975	G>A
8242	G>A		10304	G>A					10611	A>T					12290	C>T
8281	T>C		10992	G>A					10992	G>A					13299	T>A
8368	C>T		11657	C>A					13299	T>A					14977	T>C
8807	G>A		11813	A>G					14977	T>C					15214	G>A
9372	C>T		13299	T>A					15214	G>A					15627	A>G
9896	T>C		15214	G>A					15620	T>C					15814	C>T
10304	G>A		15627	A>G					15627	A>G					16025	T>C
10611	A>T		15814	C>T					15814	C>T
10992	G>A		16025	T>C
11657	C>A
11813	A>G
11945	C>T
11975	G>A
12290	C>T
12330	A>G
13299	T>A
14977	T>C
15214	G>A
15620	T>C
15627	A>G
15814	C>T
16025	T>C

## Sheet: Supplementary file 4E
All potential somatic clade-defining substitutions			Clade 1 potential somatic clade-defining substitutions			Clade 2 potential somatic clade-defining substitutions			Clade 3 potential somatic clade-defining substitutions			Clade 4 potential somatic clade-defining substitutions			Clade 5 potential somatic clade-defining substitutions
Total=32			Total=4			Total=0			Total=0			Total=16			Total=12
Variant position	Substitution		Variant position	Substitution		Variant position	Substitution		Variant position	Substitution		Variant position	Substitution		Variant position	Substitution
229	C>T		3641	G>A		None	None		None	None		295	G>C		229	C>T
295	G>C		5700	G>A								395	A>T		2322	T>A
395	A>T		9790	G>A								530	T>C		6494	A>G
530	T>C		12505	T>C								885	G>A		7324	G>A
885	G>A											955	C>T		8408	C>T
955	C>T											1481	T>C		8961	A>G
1481	T>C											3628	A>T		10467	A>T
2322	T>A											3897	A>T		10497	A>T
3628	A>T											3936	T>C		12345	C>T
3641	G>A											6744	A>T		12858	G>A
3897	A>T											8565	T>C		14554	A>G
3936	T>C											10313	G>A		15613	A>G
5700	G>A											10618	A>T
6494	A>G											12336	G>A
6744	A>T											13620	C>T
7324	G>A											13971	A>T
8408	C>T
8565	T>C
8961	A>G
9790	G>A
10313	G>A
10467	A>T
10497	A>T
10618	A>T
12336	G>A
12345	C>T
12505	T>C
12858	G>A
13620	C>T
13971	A>T
14554	A>G
15613	A>G

## Sheet: Supplementary file 4F
CTVT host and published dog genome germline substitutions			CTVT host germline substitutions			Published dog genome germline substitutions
Total=1152			Total=616			Total=937
Variant position	Substitution		Variant position	Substitution		Variant position	Substitution
70	T>C		150	T>C		70	T>C
94	A>G		164	A>G		94	A>G
107	A>G		291	T>C		107	A>G
120	C>T		374	A>G		120	C>T
125	C>T		377	C>T		125	C>T
132	C>T		381	T>A		132	C>T
150	T>C		445	A>G		161	G>A
161	G>A		463	T>C		162	T>C
162	T>C		557	A>G		165	T>C
164	A>G		571	T>C		186	C>G
165	T>C		607	T>C		187	A>C
186	C>G		662	T>C		194	T>C
187	A>C		704	C>T		273	T>C
194	T>C		767	G>A		291	T>C
273	T>C		768	A>G		353	A>T
291	T>C		769	G>A		374	A>G
353	A>T		1046	G>A		381	T>A
374	A>G		1076	T>A		381	T>C
377	C>T		1134	A>G		445	A>G
381	T>A		1196	G>A		463	T>C
381	T>C		1204	T>C		472	G>A
445	A>G		1351	A>G		538	C>T
463	T>C		1392	T>C		557	A>G
472	G>A		1454	G>A		607	T>C
538	C>T		1522	G>A		658	A>G
557	A>G		1575	T>C		734	T>C
571	T>C		1628	T>C		766	T>C
607	T>C		1645	T>C		767	G>A
658	A>G		1662	C>T		768	A>G
662	T>C		1683	T>C		774	G>A
704	C>T		1709	G>A		933	G>A
734	T>C		1748	T>C		943	T>C
766	T>C		1756	C>T		947	C>T
767	G>A		1766	T>C		1046	G>A
768	A>G		1795	G>A		1076	T>A
769	G>A		1830	T>C		1129	C>T
774	G>A		1952	C>T		1134	A>G
933	G>A		2074	G>A		1151	T>C
943	T>C		2185	T>C		1190	T>C
947	C>T		2190	A>G		1196	G>A
1046	G>A		2204	C>T		1204	T>C
1076	T>A		2232	A>G		1351	A>G
1129	C>T		2253	T>C		1378	A>G
1134	A>G		2276	C>T		1386	A>G
1151	T>C		2298	C>T		1403	G>A
1190	T>C		2592	G>A		1454	G>A
1196	G>A		2646	T>C		1522	G>A
1204	T>C		2683	G>A		1553	A>G
1351	A>G		2737	C>T		1585	T>C
1378	A>G		2758	C>T		1589	C>T
1386	A>G		2800	C>T		1591	T>A
1392	T>C		2806	C>T		1617	T>C
1403	G>A		2812	C>T		1645	T>C
1454	G>A		2833	C>T		1662	C>T
1522	G>A		2836	T>C		1683	T>C
1553	A>G		2949	T>C		1689	C>T
1575	T>C		2951	T>C		1697	C>T
1585	T>C		2962	C>T		1709	G>A
1589	C>T		3028	A>C		1748	T>C
1591	T>A		3046	G>A		1756	C>T
1617	T>C		3079	C>A		1757	C>A
1628	T>C		3093	T>C		1766	T>C
1645	T>C		3196	T>C		1778	C>T
1662	C>T		3235	C>T		1813	T>C
1683	T>C		3238	G>A		1830	T>C
1689	C>T		3247	T>C		1873	A>G
1697	C>T		3259	T>C		2185	T>C
1709	G>A		3278	G>A		2190	A>G
1748	T>C		3295	G>A		2196	G>A
1756	C>T		3358	A>G		2198	T>C
1757	C>A		3365	C>T		2204	C>T
1766	T>C		3373	T>C		2211	T>C
1778	C>T		3406	C>T		2227	T>C
1795	G>A		3435	A>G		2232	A>G
1813	T>C		3442	T>C		2241	T>C
1830	T>C		3451	C>T		2298	C>T
1873	A>G		3466	T>C		2329	T>C
1952	C>T		3469	G>A		2394	C>T
2074	G>A		3489	A>C		2456	C>T
2185	T>C		3489	A>G		2463	G>A
2190	A>G		3494	T>C		2517	A>G
2196	G>A		3598	G>A		2535	T>C
2198	T>C		3599	T>C		2546	A>G
2204	C>T		3662	G>A		2603	A>G
2211	T>C		3676	C>T		2643	T>C
2227	T>C		3731	T>C		2646	T>C
2232	A>G		3749	A>G		2656	G>A
2241	T>C		3755	A>T		2663	G>A
2253	T>C		3794	T>C		2683	G>A
2276	C>T		3928	T>C		2730	T>C
2298	C>T		3931	C>T		2758	C>T
2329	T>C		3955	G>A		2800	C>T
2394	C>T		3975	T>C		2812	C>T
2456	C>T		4004	A>G		2831	G>A
2463	G>A		4006	T>C		2833	C>T
2517	A>G		4090	T>C		2836	T>C
2535	T>C		4132	A>G		2839	A>G
2546	A>G		4135	C>T		2854	A>G
2592	G>A		4169	A>G		2951	T>C
2603	A>G		4198	C>T		2962	C>T
2643	T>C		4200	T>C		3028	A>C
2646	T>C		4204	G>A		3034	T>C
2656	G>A		4234	C>T		3046	G>A
2663	G>A		4273	G>A		3080	G>A
2683	G>A		4277	A>G		3085	G>A
2730	T>C		4282	G>A		3106	A>G
2737	C>T		4303	A>G		3118	C>T
2758	C>T		4333	C>T		3154	A>G
2800	C>T		4360	T>C		3190	T>A
2806	C>T		4366	T>C		3196	T>C
2812	C>T		4367	A>G		3209	C>T
2831	G>A		4390	T>C		3217	C>T
2833	C>T		4466	G>A		3220	G>A
2836	T>C		4503	A>G		3238	G>A
2839	A>G		4507	T>C		3245	A>G
2854	A>G		4517	G>A		3246	T>C
2949	T>C		4537	T>C		3247	T>C
2951	T>C		4553	T>C		3257	C>T
2962	C>T		4561	C>T		3259	T>C
3028	A>C		4572	T>C		3278	G>A
3034	T>C		4641	T>C		3295	G>A
3046	G>A		4646	T>C		3301	A>G
3079	C>A		4652	T>C		3346	A>G
3080	G>A		4657	A>G		3358	A>G
3085	G>A		4708	A>G		3388	G>A
3093	T>C		4765	C>T		3406	C>T
3106	A>G		4769	G>A		3430	C>T
3118	C>T		4892	C>T		3435	A>G
3154	A>G		4940	T>C		3451	C>T
3190	T>A		4949	T>C		3465	T>C
3196	T>C		5009	C>T		3469	G>A
3209	C>T		5030	T>C		3494	T>C
3217	C>T		5042	G>A		3520	C>T
3220	G>A		5126	C>T		3539	T>C
3235	C>T		5231	G>A		3598	G>A
3238	G>A		5259	A>G		3599	T>C
3245	A>G		5357	T>C		3610	A>G
3246	T>C		5366	A>G		3613	A>G
3247	T>C		5367	C>T		3625	T>C
3257	C>T		5402	A>G		3628	A>G
3259	T>C		5432	A>G		3632	T>A
3278	G>A		5444	T>C		3662	G>A
3295	G>A		5504	A>G		3676	C>T
3301	A>G		5505	A>G		3694	C>T
3346	A>G		5552	C>T		3744	A>G
3358	A>G		5561	G>A		3749	A>G
3365	C>T		5564	C>T		3758	T>C
3373	T>C		5592	C>T		3804	T>C
3388	G>A		5624	G>A		3826	A>G
3406	C>T		5663	T>C		3931	C>T
3430	C>T		5699	G>A		3937	C>T
3435	A>G		5720	G>A		3940	C>T
3442	T>C		5730	G>A		3950	A>G
3451	C>T		5804	A>G		3955	G>A
3465	T>C		5819	T>C		3964	C>T
3466	T>C		5855	C>T		3968	A>G
3469	G>A		5888	A>G		3973	C>A
3489	A>C		5913	C>T		4012	C>T
3489	A>G		5937	C>T		4057	C>T
3494	T>C		6065	A>G		4060	T>C
3520	C>T		6068	T>C		4075	G>A
3539	T>C		6170	A>G		4132	A>G
3598	G>A		6224	G>A		4135	C>T
3599	T>C		6257	G>A		4138	T>C
3610	A>G		6302	A>G		4141	C>T
3613	A>G		6332	T>C		4150	T>C
3625	T>C		6338	C>T		4169	A>G
3628	A>G		6371	T>C		4198	C>T
3632	T>A		6377	G>A		4204	G>A
3662	G>A		6401	C>T		4219	A>G
3676	C>T		6455	T>C		4229	C>T
3694	C>T		6470	G>A		4234	C>T
3731	T>C		6500	A>G		4277	A>G
3744	A>G		6518	G>A		4279	T>C
3749	A>G		6529	C>T		4303	A>G
3755	A>T		6554	T>C		4333	C>T
3758	T>C		6572	T>C		4348	C>T
3794	T>C		6629	T>C		4360	T>C
3804	T>C		6653	A>G		4367	A>G
3826	A>G		6683	T>C		4379	C>T
3928	T>C		6711	T>A		4390	T>C
3931	C>T		6740	G>A		4400	C>T
3937	C>T		6743	G>A		4466	G>A
3940	C>T		6764	C>T		4484	G>A
3950	A>G		6821	C>T		4503	A>G
3955	G>A		6863	C>T		4516	A>G
3964	C>T		6882	A>G		4517	G>A
3968	A>G		6916	T>C		4537	T>C
3973	C>A		6947	T>C		4543	A>T
3975	T>C		6967	A>G		4561	C>T
4004	A>G		6969	G>A		4572	T>C
4006	T>C		7014	T>C		4591	G>A
4012	C>T		7014	T>G		4595	C>T
4057	C>T		7058	T>C		4607	C>T
4060	T>C		7072	C>T		4611	T>C
4075	G>A		7081	T>C		4646	T>C
4090	T>C		7097	C>T		4666	A>G
4132	A>G		7112	A>G		4709	A>G
4135	C>T		7145	G>A		4754	C>T
4138	T>C		7168	A>G		4765	C>T
4141	C>T		7171	G>A		4766	A>G
4150	T>C		7185	C>T		4769	G>A
4169	A>G		7186	C>A		4792	C>T
4198	C>T		7195	C>T		4795	G>A
4200	T>C		7237	A>G		4814	G>C
4204	G>A		7253	A>G		4815	C>G
4219	A>G		7270	T>C		4861	G>A
4229	C>T		7291	A>G		4880	G>A
4234	C>T		7293	T>C		4919	C>T
4273	G>A		7308	A>G		4933	A>G
4277	A>G		7360	A>G		4936	T>C
4279	T>C		7363	T>C		4940	T>C
4282	G>A		7369	C>T		4946	G>A
4303	A>G		7383	A>G		4970	G>A
4333	C>T		7400	A>G		5005	G>A
4348	C>T		7426	A>T		5009	C>T
4360	T>C		7450	C>T		5010	A>G
4366	T>C		7479	C>T		5030	T>C
4367	A>G		7516	T>C		5035	T>C
4379	C>T		7528	T>C		5042	G>A
4390	T>C		7552	C>T		5126	C>T
4400	C>T		7568	C>T		5161	G>A
4466	G>A		7585	T>C		5162	T>C
4484	G>A		7593	T>C		5213	A>G
4503	A>G		7609	C>T		5231	G>A
4507	T>C		7679	C>T		5259	A>G
4516	A>G		7703	G>A		5304	T>C
4517	G>A		7817	T>C		5366	A>G
4537	T>C		7834	T>C		5367	C>T
4543	A>T		7844	T>C		5388	G>C
4553	T>C		7914	A>G		5402	A>G
4561	C>T		7923	T>C		5416	G>T
4572	T>C		7927	C>T		5426	C>T
4591	G>A		7938	G>A		5432	A>G
4595	C>T		8014	C>T		5444	T>C
4607	C>T		8038	A>G		5498	C>T
4611	T>C		8048	A>G		5510	T>C
4641	T>C		8062	A>G		5519	C>T
4646	T>C		8068	T>C		5564	C>T
4652	T>C		8101	G>A		5594	A>G
4657	A>G		8119	A>G		5600	G>A
4666	A>G		8138	G>A		5601	T>C
4708	A>G		8139	C>T		5624	G>A
4709	A>G		8200	T>C		5663	T>C
4754	C>T		8212	T>C		5699	G>A
4765	C>T		8221	A>C		5712	G>A
4766	A>G		8221	A>G		5720	G>T
4769	G>A		8225	T>C		5750	C>T
4792	C>T		8242	G>A		5828	G>A
4795	G>A		8281	T>C		5855	C>T
4814	G>C		8323	A>G		5891	T>C
4815	C>G		8331	C>T		5897	G>A
4861	G>A		8368	C>T		5906	A>G
4880	G>A		8390	G>A		5925	G>A
4892	C>T		8411	T>C		5937	C>T
4919	C>T		8413	T>C		5971	T>A
4933	A>G		8425	G>A		5972	A>T
4936	T>C		8436	T>C		6041	T>C
4940	T>C		8479	T>C		6053	C>T
4946	G>A		8511	A>G		6065	A>G
4949	T>C		8536	C>T		6068	T>C
4970	G>A		8557	A>T		6080	C>T
5005	G>A		8569	A>G		6092	G>A
5009	C>T		8575	T>C		6102	G>C
5010	A>G		8585	T>C		6110	T>C
5030	T>C		8600	G>A		6116	C>T
5035	T>C		8661	C>T		6137	G>A
5042	G>A		8697	G>A		6170	A>G
5126	C>T		8703	G>A		6180	A>G
5161	G>A		8736	T>C		6185	T>C
5162	T>C		8760	A>G		6192	T>G
5213	A>G		8764	G>T		6236	A>G
5231	G>A		8772	T>C		6248	C>T
5259	A>G		8805	A>G		6257	G>A
5304	T>C		8807	G>A		6302	A>G
5357	T>C		8817	A>G		6338	C>T
5366	A>G		8828	T>C		6365	A>G
5367	C>T		8836	G>A		6371	T>C
5388	G>C		8850	A>G		6377	G>A
5402	A>G		8853	T>C		6389	A>G
5416	G>T		8856	T>C		6392	T>C
5426	C>T		8865	T>C		6401	C>T
5432	A>G		8877	A>G		6407	A>G
5444	T>C		8906	T>C		6413	T>C
5498	C>T		8926	G>A		6440	C>T
5504	A>G		8931	C>T		6461	T>C
5505	A>G		8946	T>C		6470	G>A
5510	T>C		8968	A>T		6512	C>T
5519	C>T		8991	A>G		6518	G>A
5552	C>T		9004	A>G		6529	C>T
5561	G>A		9009	T>C		6554	T>C
5564	C>T		9042	C>T		6557	T>C
5592	C>T		9060	C>T		6572	T>C
5594	A>G		9090	T>C		6608	A>G
5600	G>A		9120	A>G		6629	T>C
5601	T>C		9130	T>C		6632	A>G
5624	G>A		9190	G>A		6653	A>G
5663	T>C		9198	T>C		6683	T>C
5699	G>A		9219	A>G		6711	T>A
5712	G>A		9222	C>T		6722	G>A
5720	G>A		9252	T>C		6728	C>T
5720	G>T		9372	C>T		6731	G>A
5730	G>A		9375	T>C		6740	G>A
5750	C>T		9420	A>G		6743	G>A
5804	A>G		9487	A>G		6761	G>A
5819	T>C		9525	T>C		6764	C>T
5828	G>A		9547	G>A		6767	G>A
5855	C>T		9693	C>T		6791	A>G
5888	A>G		9708	C>T		6813	A>T
5891	T>C		9714	C>T		6848	T>C
5897	G>A		9756	A>G		6854	C>T
5906	A>G		9769	C>T		6860	G>A
5913	C>T		9786	C>T		6863	C>T
5925	G>A		9795	G>A		6881	G>A
5937	C>T		9804	G>A		6883	T>G
5971	T>A		9825	G>A		6963	C>T
5972	A>T		9835	A>G		6967	A>G
6041	T>C		9838	G>A		7014	T>C
6053	C>T		9896	T>C		7058	T>C
6065	A>G		9898	T>C		7081	T>C
6068	T>C		9928	T>C		7102	T>C
6080	C>T		9946	C>T		7112	A>G
6092	G>A		10050	C>T		7114	A>G
6102	G>C		10086	T>C		7145	G>A
6110	T>C		10111	T>C		7169	T>C
6116	C>T		10165	C>T		7171	G>A
6137	G>A		10215	C>T		7185	C>T
6170	A>G		10251	A>G		7186	C>A
6180	A>G		10257	G>A		7194	G>A
6185	T>C		10260	T>C		7237	A>G
6192	T>G		10263	C>T		7246	T>C
6224	G>A		10281	G>A		7253	A>G
6236	A>G		10304	G>A		7291	A>G
6248	C>T		10319	T>C		7309	C>T
6257	G>A		10324	C>T		7336	C>T
6302	A>G		10337	A>G		7360	A>G
6332	T>C		10346	C>T		7363	T>C
6338	C>T		10354	T>C		7383	A>G
6365	A>G		10360	T>C		7420	G>A
6371	T>C		10377	T>C		7450	C>T
6377	G>A		10386	G>A		7478	A>G
6389	A>G		10404	C>T		7479	C>T
6392	T>C		10440	T>C		7513	G>A
6401	C>T		10470	T>C		7516	T>C
6407	A>G		10499	T>C		7528	T>C
6413	T>C		10512	G>A		7552	C>T
6440	C>T		10513	T>C		7568	C>T
6455	T>C		10533	A>T		7579	C>T
6461	T>C		10542	A>G		7585	T>C
6470	G>A		10557	C>T		7593	T>C
6500	A>G		10584	G>A		7609	C>T
6512	C>T		10611	A>T		7615	C>T
6518	G>A		10613	A>G		7624	T>C
6529	C>T		10733	T>C		7642	C>T
6554	T>C		10734	A>T		7657	C>T
6557	T>C		10773	T>C		7690	T>C
6572	T>C		10776	T>C		7713	T>C
6608	A>G		10780	T>C		7718	C>T
6629	T>C		10785	A>G		7727	G>A
6632	A>G		10863	A>G		7729	T>C
6653	A>G		10899	T>C		7732	A>G
6683	T>C		10917	G>A		7833	A>G
6711	T>A		10951	A>G		7837	T>C
6722	G>A		10956	C>T		7892	T>C
6728	C>T		10959	G>A		7895	C>T
6731	G>A		10977	C>T		7913	G>A
6740	G>A		10980	C>T		7914	A>G
6743	G>A		10992	G>A		7923	T>C
6761	G>A		11028	T>C		7926	G>A
6764	C>T		11100	G>A		8003	A>G
6767	G>A		11120	G>T		8011	T>C
6791	A>G		11121	A>T		8014	C>T
6813	A>T		11133	T>C		8027	C>T
6821	C>T		11136	A>G		8033	G>A
6848	T>C		11138	C>T		8038	A>G
6854	C>T		11172	A>G		8047	C>T
6860	G>A		11176	C>T		8048	A>G
6863	C>T		11199	T>C		8062	A>G
6881	G>A		11210	T>C		8067	G>A
6882	A>G		11227	A>G		8068	T>C
6883	T>G		11229	T>C		8080	T>C
6916	T>C		11247	A>G		8095	C>T
6947	T>C		11250	T>C		8101	G>A
6963	C>T		11260	C>T		8108	C>T
6967	A>G		11322	T>C		8119	A>G
6969	G>A		11347	A>G		8160	G>A
7014	T>C		11352	C>T		8201	G>A
7014	T>G		11372	T>C		8212	T>C
7058	T>C		11400	T>C		8213	C>A
7072	C>T		11402	T>C		8221	A>C
7081	T>C		11431	T>C		8221	A>G
7097	C>T		11454	A>G		8225	T>C
7102	T>C		11477	T>C		8242	G>A
7112	A>G		11526	G>A		8251	A>G
7114	A>G		11569	C>T		8253	A>G
7145	G>A		11572	A>C		8272	A>G
7168	A>G		11657	C>A		8281	T>C
7169	T>C		11673	T>C		8297	A>G
7171	G>A		11728	A>G		8303	A>G
7185	C>T		11746	C>T		8314	C>A
7186	C>A		11768	G>A		8317	C>T
7194	G>A		11785	T>C		8323	A>G
7195	C>T		11813	A>G		8331	C>T
7237	A>G		11828	G>A		8365	T>C
7246	T>C		11832	A>G		8368	C>T
7253	A>G		11839	T>C		8383	A>T
7270	T>C		11840	A>G		8390	G>A
7291	A>G		11846	T>C		8411	T>C
7293	T>C		11892	G>A		8422	C>A
7308	A>G		11907	T>C		8425	G>A
7309	C>T		11911	T>C		8437	T>C
7336	C>T		11935	T>C		8464	A>G
7360	A>G		11948	A>G		8473	A>G
7363	T>C		11959	C>T		8476	C>T
7369	C>T		11963	C>T		8500	A>G
7383	A>G		11984	A>G		8511	A>G
7400	A>G		11998	T>C		8520	C>T
7420	G>A		12063	G>A		8536	C>T
7426	A>T		12102	C>T		8545	T>A
7450	C>T		12116	C>T		8553	T>C
7478	A>G		12122	C>T		8569	A>G
7479	C>T		12200	C>T		8572	A>G
7513	G>A		12254	C>T		8585	T>C
7516	T>C		12272	T>C		8605	T>C
7528	T>C		12330	A>G		8612	C>T
7552	C>T		12346	T>A		8617	G>A
7568	C>T		12389	G>A		8661	C>T
7579	C>T		12401	T>C		8670	C>T
7585	T>C		12404	T>C		8697	G>A
7593	T>C		12419	T>C		8703	G>A
7609	C>T		12459	G>A		8736	T>C
7615	C>T		12491	A>G		8760	A>G
7624	T>C		12536	T>C		8761	A>G
7642	C>T		12545	A>G		8764	G>T
7657	C>T		12584	T>C		8766	C>T
7679	C>T		12615	T>C		8772	T>C
7690	T>C		12636	T>C		8774	C>T
7703	G>A		12656	T>C		8782	T>C
7713	T>C		12664	A>G		8802	C>T
7718	C>T		12665	T>C		8805	A>G
7727	G>A		12668	T>C		8807	G>A
7729	T>C		12716	A>G		8811	G>A
7732	A>G		12788	T>C		8817	A>G
7817	T>C		12791	A>G		8836	G>A
7833	A>G		12805	C>T		8850	A>G
7834	T>C		12813	G>A		8853	T>C
7837	T>C		12831	G>A		8864	T>C
7844	T>C		12889	C>T		8877	A>G
7892	T>C		12926	G>A		8911	G>A
7895	C>T		12959	G>A		8937	C>T
7913	G>A		13038	G>A		8946	T>C
7914	A>G		13059	T>C		8962	G>A
7923	T>C		13061	C>A		8968	A>G
7926	G>A		13075	G>A		8970	T>C
7927	C>T		13088	C>T		8991	A>G
7938	G>A		13102	T>C		8998	A>G
8003	A>G		13112	G>A		9004	A>G
8011	T>C		13117	A>G		9025	G>A
8014	C>T		13133	C>T		9028	G>C
8027	C>T		13189	G>A		9042	C>T
8033	G>A		13199	C>T		9105	T>C
8038	A>G		13202	T>C		9135	C>T
8047	C>T		13245	G>A		9174	G>A
8048	A>G		13261	C>T		9198	T>C
8062	A>G		13268	T>C		9219	A>G
8067	G>A		13269	T>C		9222	C>T
8068	T>C		13286	A>G		9252	T>C
8080	T>C		13297	C>A		9336	C>T
8095	C>T		13299	T>A		9366	T>C
8101	G>A		13299	T>G		9375	T>C
8108	C>T		13319	C>T		9376	G>A
8119	A>G		13322	T>C		9420	A>G
8138	G>A		13333	A>G		9423	A>G
8139	C>T		13426	C>T		9481	A>G
8160	G>A		13444	T>C		9514	T>C
8200	T>C		13481	T>C		9516	G>A
8201	G>A		13514	T>C		9522	T>C
8212	T>C		13523	T>C		9547	G>A
8213	C>A		13563	A>G		9559	T>C
8221	A>C		13568	C>T		9633	T>G
8221	A>G		13586	T>C		9708	C>T
8225	T>C		13594	G>A		9756	A>G
8242	G>A		13618	A>G		9762	C>T
8251	A>G		13660	C>T		9792	T>C
8253	A>G		13708	C>T		9795	G>A
8272	A>G		13729	G>A		9810	A>G
8281	T>C		13762	T>C		9825	G>A
8297	A>G		13766	A>T		9835	A>G
8303	A>G		13777	G>A		9838	G>A
8314	C>A		13778	T>C		9886	G>A
8317	C>T		13783	C>T		9890	A>G
8323	A>G		13791	T>C		9896	T>C
8331	C>T		13802	G>A		9928	T>C
8365	T>C		13842	G>A		9959	A>G
8368	C>T		13843	A>C		9960	T>C
8383	A>T		13847	G>A		9982	A>G
8390	G>A		13864	C>T		9988	A>G
8411	T>C		13903	A>G		10022	T>C
8413	T>C		13927	C>T		10050	C>T
8422	C>A		13935	T>C		10060	C>T
8425	G>A		13977	G>A		10159	C>T
8436	T>C		14023	A>G		10165	C>T
8437	T>C		14074	A>G		10195	T>C
8464	A>G		14080	A>G		10251	A>G
8473	A>G		14098	G>A		10257	G>A
8476	C>T		14180	T>C		10260	T>C
8479	T>C		14260	C>T		10262	A>G
8500	A>G		14275	G>A		10263	C>T
8511	A>G		14297	G>A		10281	G>A
8520	C>T		14329	A>G		10294	T>C
8536	C>T		14356	C>T		10311	C>T
8545	T>A		14364	C>T		10312	A>G
8553	T>C		14383	C>G		10317	A>G
8557	A>T		14383	C>T		10319	T>C
8569	A>G		14426	A>G		10337	A>G
8572	A>G		14467	C>T		10341	T>C
8575	T>C		14474	G>A		10346	C>T
8585	T>C		14497	A>G		10354	T>C
8600	G>A		14500	C>T		10360	T>C
8605	T>C		14504	G>C		10377	T>C
8612	C>T		14534	G>A		10386	G>A
8617	G>A		14537	C>T		10404	C>T
8661	C>T		14543	T>C		10440	T>C
8670	C>T		14551	C>G		10463	C>T
8697	G>A		14555	G>A		10464	C>T
8703	G>A		14608	A>G		10486	A>G
8736	T>C		14647	T>C		10512	G>A
8760	A>G		14663	G>A		10533	A>T
8761	A>G		14671	G>A		10542	A>G
8764	G>T		14692	G>A		10557	C>T
8766	C>T		14719	T>C		10584	G>A
8772	T>C		14728	T>C		10611	A>T
8774	C>T		14743	C>T		10613	A>G
8782	T>C		14788	A>G		10629	A>G
8802	C>T		14822	G>A		10671	C>T
8805	A>G		14848	T>C		10680	C>T
8807	G>A		14879	T>C		10701	C>T
8811	G>A		14894	A>G		10725	T>C
8817	A>G		14895	T>C		10730	T>C
8828	T>C		14904	C>T		10734	A>T
8836	G>A		14906	C>T		10737	T>C
8850	A>G		14912	T>C		10773	T>C
8853	T>C		14930	T>C		10776	T>C
8856	T>C		14947	C>T		10780	T>C
8864	T>C		14977	T>C		10785	A>G
8865	T>C		14978	C>A		10830	C>T
8877	A>G		14998	A>G		10863	A>G
8906	T>C		15004	T>C		10899	T>G
8911	G>A		15054	T>C		10917	G>A
8926	G>A		15083	T>C		10956	C>T
8931	C>T		15086	G>A		10977	C>T
8937	C>T		15100	C>T		10980	C>T
8946	T>C		15185	T>C		10990	T>C
8962	G>A		15194	A>G		10992	G>A
8968	A>G		15214	G>A		11028	T>C
8968	A>T		15253	A>T		11073	T>C
8970	T>C		15258	T>A		11079	T>C
8991	A>G		15271	G>A		11092	A>G
8998	A>G		15277	A>G		11100	G>A
9004	A>G		15288	T>C		11121	A>T
9009	T>C		15316	A>T		11124	T>C
9025	G>A		15338	T>C		11136	A>G
9028	G>C		15372	G>A		11138	C>T
9042	C>T		15375	A>G		11157	T>C
9060	C>T		15435	G>A		11163	A>G
9090	T>C		15475	T>C		11172	A>G
9105	T>C		15483	C>T		11176	C>T
9120	A>G		15508	C>T		11227	A>G
9130	T>C		15526	C>T		11229	T>C
9135	C>T		15553	A>G		11247	A>G
9174	G>A		15557	T>C		11250	T>C
9190	G>A		15586	A>T		11260	C>T
9198	T>C		15595	C>T		11289	C>T
9219	A>G		15611	T>C		11322	T>C
9222	C>T		15612	T>C		11350	T>C
9252	T>C		15620	T>C		11372	T>C
9336	C>T		15621	C>T		11400	T>C
9366	T>C		15625	T>C		11402	T>C
9372	C>T		15627	A>G		11409	C>T
9375	T>C		15630	C>T		11424	T>C
9376	G>A		15643	A>G		11430	A>G
9420	A>G		15650	T>C		11431	T>C
9423	A>G		15652	G>A		11457	T>C
9481	A>G		15653	A>G		11460	C>T
9487	A>G		15665	T>C		11461	C>T
9514	T>C		15710	C>T		11490	C>T
9516	G>A		15750	C>T		11526	G>A
9522	T>C		15751	T>C		11541	A>G
9525	T>C		15781	C>T		11568	T>C
9547	G>A		15800	T>C		11572	A>C
9559	T>C		15807	C>T		11625	A>G
9633	T>G		15814	C>T		11656	A>G
9693	C>T		15815	T>C		11657	C>A
9708	C>T		15822	C>T		11673	T>C
9714	C>T		15838	T>C		11692	G>A
9756	A>G		15841	C>T		11732	G>A
9762	C>T		15912	C>T		11746	C>T
9769	C>T		15955	C>T		11768	G>A
9786	C>T		15959	C>T		11784	A>G
9792	T>C		16003	A>G		11785	T>C
9795	G>A		16025	T>C		11800	T>C
9804	G>A		16032	A>G		11813	A>G
9810	A>G		16033	A>G		11819	T>C
9825	G>A		16038	C>T		11828	G>A
9835	A>G		16083	A>G		11831	C>T
9838	G>A		16084	A>G		11832	A>G
9886	G>A		16128	G>A		11839	T>C
9890	A>G		16431	C>T		11846	T>C
9896	T>C		16439	T>C		11861	G>A
9898	T>C		16506	T>C		11873	C>T
9928	T>C		16576	A>G		11874	C>T
9946	C>T		16612	C>T		11892	G>A
9959	A>G		16633	G>A		11897	T>C
9960	T>C		16660	T>C		11907	T>C
9982	A>G		16663	C>T		11921	A>G
9988	A>G		16671	T>C		11922	A>G
10022	T>C					11924	T>C
10050	C>T					11939	C>T
10060	C>T					11942	C>T
10086	T>C					11945	C>T
10111	T>C					11948	A>G
10159	C>T					11948	A>T
10165	C>T					11959	C>T
10195	T>C					11962	T>C
10215	C>T					11963	C>T
10251	A>G					11975	G>A
10257	G>A					11984	A>G
10260	T>C					11987	A>T
10262	A>G					11998	T>C
10263	C>T					12006	T>C
10281	G>A					12007	C>T
10294	T>C					12050	T>C
10304	G>A					12062	T>C
10311	C>T					12063	G>A
10312	A>G					12102	C>T
10317	A>G					12110	T>C
10319	T>C					12116	C>T
10324	C>T					12122	C>T
10337	A>G					12180	A>C
10341	T>C					12187	T>C
10346	C>T					12194	A>G
10354	T>C					12200	C>T
10360	T>C					12206	T>C
10377	T>C					12248	A>G
10386	G>A					12251	G>A
10404	C>T					12260	A>G
10440	T>C					12272	T>C
10463	C>T					12290	C>T
10464	C>T					12291	G>A
10470	T>C					12299	C>T
10486	A>G					12317	A>G
10499	T>C					12328	T>C
10512	G>A					12330	A>G
10513	T>C					12346	T>A
10533	A>T					12398	T>C
10542	A>G					12401	T>C
10557	C>T					12404	T>C
10584	G>A					12410	G>A
10611	A>T					12413	A>G
10613	A>G					12459	G>A
10629	A>G					12518	T>C
10671	C>T					12545	A>G
10680	C>T					12545	A>T
10701	C>T					12551	T>C
10725	T>C					12557	T>C
10730	T>C					12577	T>C
10733	T>C					12579	G>A
10734	A>T					12584	T>C
10737	T>C					12603	C>T
10773	T>C					12625	T>C
10776	T>C					12629	T>C
10780	T>C					12636	T>C
10785	A>G					12638	T>C
10830	C>T					12656	T>C
10863	A>G					12664	A>G
10899	T>C					12665	T>C
10899	T>G					12695	C>T
10917	G>A					12701	C>T
10951	A>G					12707	A>G
10956	C>T					12740	G>A
10959	G>A					12782	T>C
10977	C>T					12788	T>C
10980	C>T					12791	A>G
10990	T>C					12813	G>A
10992	G>A					12818	C>T
11028	T>C					12829	A>G
11073	T>C					12831	G>A
11079	T>C					12857	T>C
11092	A>G					12871	T>C
11100	G>A					12886	C>T
11120	G>T					12894	C>T
11121	A>T					12902	C>T
11124	T>C					12906	A>G
11133	T>C					12929	T>C
11136	A>G					12944	C>T
11138	C>T					12959	G>A
11157	T>C					12968	G>A
11163	A>G					12972	G>A
11172	A>G					13031	A>G
11176	C>T					13101	C>A
11199	T>C					13102	T>A
11210	T>C					13102	T>C
11227	A>G					13112	G>A
11229	T>C					13118	T>C
11247	A>G					13127	A>G
11250	T>C					13130	T>A
11260	C>T					13133	C>T
11289	C>T					13189	G>A
11322	T>C					13190	C>T
11347	A>G					13202	T>C
11350	T>C					13241	G>A
11352	C>T					13261	C>T
11372	T>C					13268	T>C
11400	T>C					13270	T>G
11402	T>C					13297	C>A
11409	C>T					13299	T>A
11424	T>C					13299	T>G
11430	A>G					13300	C>T
11431	T>C					13319	C>T
11454	A>G					13322	T>C
11457	T>C					13331	T>C
11460	C>T					13352	C>T
11461	C>T					13426	C>T
11477	T>C					13427	T>C
11490	C>T					13441	C>T
11526	G>A					13459	T>C
11541	A>G					13506	A>G
11568	T>C					13514	T>C
11569	C>T					13535	C>T
11572	A>C					13563	A>G
11625	A>G					13564	T>C
11656	A>G					13570	G>A
11657	C>A					13594	G>A
11673	T>C					13618	A>G
11692	G>A					13630	T>C
11728	A>G					13639	T>C
11732	G>A					13660	C>T
11746	C>T					13678	C>T
11768	G>A					13708	C>T
11784	A>G					13729	G>A
11785	T>C					13747	T>C
11800	T>C					13751	T>C
11813	A>G					13762	T>C
11819	T>C					13766	A>T
11828	G>A					13768	C>T
11831	C>T					13777	G>A
11832	A>G					13778	T>C
11839	T>C					13789	A>G
11840	A>G					13791	T>C
11846	T>C					13795	G>A
11861	G>A					13818	A>G
11873	C>T					13821	A>G
11874	C>T					13847	G>A
11892	G>A					13864	C>T
11897	T>C					13873	G>A
11907	T>C					13909	T>C
11911	T>C					13927	C>T
11921	A>G					13942	T>C
11922	A>G					13948	C>T
11924	T>C					13954	T>C
11935	T>C					13990	A>G
11939	C>T					13995	T>C
11942	C>T					14002	G>A
11945	C>T					14052	A>G
11948	A>G					14079	T>C
11948	A>T					14088	T>C
11959	C>T					14123	A>G
11962	T>C					14178	C>T
11963	C>T					14180	T>C
11975	G>A					14251	G>A
11984	A>G					14329	A>G
11987	A>T					14341	G>A
11998	T>C					14356	C>T
12006	T>C					14362	C>T
12007	C>T					14377	A>G
12050	T>C					14383	C>G
12062	T>C					14391	G>A
12063	G>A					14392	C>T
12102	C>T					14425	T>C
12110	T>C					14427	T>C
12116	C>T					14464	A>G
12122	C>T					14467	C>T
12180	A>C					14470	A>G
12187	T>C					14474	G>A
12194	A>G					14500	C>T
12200	C>T					14504	G>A
12206	T>C					14516	A>T
12248	A>G					14534	G>A
12251	G>A					14536	A>G
12254	C>T					14537	C>T
12260	A>G					14543	T>C
12272	T>C					14545	C>T
12290	C>T					14546	G>A
12291	G>A					14608	A>G
12299	C>T					14626	T>C
12317	A>G					14647	T>C
12328	T>C					14657	G>A
12330	A>G					14671	G>A
12346	T>A					14692	G>A
12389	G>A					14728	T>C
12398	T>C					14750	G>A
12401	T>C					14755	T>C
12404	T>C					14763	T>C
12410	G>A					14788	A>G
12413	A>G					14800	C>T
12419	T>C					14806	T>C
12459	G>A					14879	T>C
12491	A>G					14892	T>C
12518	T>C					14901	T>C
12536	T>C					14912	T>C
12545	A>G					14930	T>C
12545	A>T					14965	C>T
12551	T>C					14977	T>C
12557	T>C					14983	T>C
12577	T>C					14998	A>G
12579	G>A					15001	T>C
12584	T>C					15004	T>C
12603	C>T					15007	A>G
12615	T>C					15055	A>G
12625	T>C					15073	C>T
12629	T>C					15075	T>C
12636	T>C					15086	G>A
12638	T>C					15100	C>T
12656	T>C					15168	T>C
12664	A>G					15172	C>T
12665	T>C					15185	T>C
12668	T>C					15194	A>G
12695	C>T					15214	G>A
12701	C>T					15225	T>C
12707	A>G					15226	C>T
12716	A>G					15229	T>C
12740	G>A					15287	G>A
12782	T>C					15288	T>C
12788	T>C					15294	T>C
12791	A>G					15304	C>T
12805	C>T					15306	A>G
12813	G>A					15310	T>C
12818	C>T					15311	C>T
12829	A>G					15316	A>T
12831	G>A					15338	T>C
12857	T>C					15372	G>A
12871	T>C					15374	A>T
12886	C>T					15378	G>A
12889	C>T					15435	G>A
12894	C>T					15448	C>T
12902	C>T					15471	C>T
12906	A>G					15483	C>T
12926	G>A					15490	A>G
12929	T>C					15508	C>T
12944	C>T					15510	C>T
12959	G>A					15518	A>C
12968	G>A					15522	T>C
12972	G>A					15523	T>C
13031	A>G					15526	C>T
13038	G>A					15531	C>T
13059	T>C					15532	C>T
13061	C>A					15553	A>G
13075	G>A					15557	T>C
13088	C>T					15592	T>C
13101	C>A					15594	T>C
13102	T>A					15595	C>T
13102	T>C					15611	T>C
13112	G>A					15612	T>C
13117	A>G					15618	A>G
13118	T>C					15620	T>C
13127	A>G					15621	C>T
13130	T>A					15625	T>C
13133	C>T					15626	A>G
13189	G>A					15627	A>G
13190	C>T					15628	T>C
13199	C>T					15630	C>T
13202	T>C					15631	A>T
13241	G>A					15633	T>C
13245	G>A					15634	G>A
13261	C>T					15635	A>G
13268	T>C					15636	T>C
13269	T>C					15637	C>T
13270	T>G					15640	T>C
13286	A>G					15641	C>T
13297	C>A					15643	A>G
13299	T>A					15645	A>G
13299	T>G					15649	A>G
13300	C>T					15650	T>C
13319	C>T					15651	C>A
13322	T>C					15652	G>A
13331	T>C					15665	T>C
13333	A>G					15710	C>T
13352	C>T					15718	C>T
13426	C>T					15750	C>T
13427	T>C					15751	T>C
13441	C>T					15781	C>T
13444	T>C					15800	T>C
13459	T>C					15807	C>T
13481	T>C					15811	A>G
13506	A>G					15814	C>T
13514	T>C					15815	T>C
13523	T>C					15822	C>T
13535	C>T					15838	T>C
13563	A>G					15841	C>T
13564	T>C					15842	G>T
13568	C>T					15848	G>A
13570	G>A					15912	C>T
13586	T>C					15932	G>A
13594	G>A					15955	C>T
13618	A>G					15959	C>T
13630	T>C					15996	C>T
13639	T>C					16003	A>G
13660	C>T					16025	T>C
13678	C>T					16032	A>G
13708	C>T					16033	A>G
13729	G>A					16038	C>T
13747	T>C					16039	T>C
13751	T>C					16083	A>G
13762	T>C					16084	A>G
13766	A>T					16102	C>A
13768	C>T					16103	A>C
13777	G>A					16128	G>A
13778	T>C					16431	C>T
13783	C>T					16439	T>C
13789	A>G					16440	A>G
13791	T>C					16444	C>T
13795	G>A					16454	A>C
13802	G>A					16495	C>T
13818	A>G					16550	C>T
13821	A>G					16553	T>C
13842	G>A					16555	C>A
13843	A>C					16576	A>G
13847	G>A					16580	A>G
13864	C>T					16610	C>T
13873	G>A					16612	C>T
13903	A>G					16613	A>G
13909	T>C					16617	G>A
13927	C>T					16633	G>A
13935	T>C					16662	C>T
13942	T>C					16663	C>T
13948	C>T					16670	T>C
13954	T>C					16671	T>C
13977	G>A
13990	A>G
13995	T>C
14002	G>A
14023	A>G
14052	A>G
14074	A>G
14079	T>C
14080	A>G
14088	T>C
14098	G>A
14123	A>G
14178	C>T
14180	T>C
14251	G>A
14260	C>T
14275	G>A
14297	G>A
14329	A>G
14341	G>A
14356	C>T
14362	C>T
14364	C>T
14377	A>G
14383	C>G
14383	C>T
14391	G>A
14392	C>T
14425	T>C
14426	A>G
14427	T>C
14464	A>G
14467	C>T
14470	A>G
14474	G>A
14497	A>G
14500	C>T
14504	G>A
14504	G>C
14516	A>T
14534	G>A
14536	A>G
14537	C>T
14543	T>C
14545	C>T
14546	G>A
14551	C>G
14555	G>A
14608	A>G
14626	T>C
14647	T>C
14657	G>A
14663	G>A
14671	G>A
14692	G>A
14719	T>C
14728	T>C
14743	C>T
14750	G>A
14755	T>C
14763	T>C
14788	A>G
14800	C>T
14806	T>C
14822	G>A
14848	T>C
14879	T>C
14892	T>C
14894	A>G
14895	T>C
14901	T>C
14904	C>T
14906	C>T
14912	T>C
14930	T>C
14947	C>T
14965	C>T
14977	T>C
14978	C>A
14983	T>C
14998	A>G
15001	T>C
15004	T>C
15007	A>G
15054	T>C
15055	A>G
15073	C>T
15075	T>C
15083	T>C
15086	G>A
15100	C>T
15168	T>C
15172	C>T
15185	T>C
15194	A>G
15214	G>A
15225	T>C
15226	C>T
15229	T>C
15253	A>T
15258	T>A
15271	G>A
15277	A>G
15287	G>A
15288	T>C
15294	T>C
15304	C>T
15306	A>G
15310	T>C
15311	C>T
15316	A>T
15338	T>C
15372	G>A
15374	A>T
15375	A>G
15378	G>A
15435	G>A
15448	C>T
15471	C>T
15475	T>C
15483	C>T
15490	A>G
15508	C>T
15510	C>T
15518	A>C
15522	T>C
15523	T>C
15526	C>T
15531	C>T
15532	C>T
15553	A>G
15557	T>C
15586	A>T
15592	T>C
15594	T>C
15595	C>T
15611	T>C
15612	T>C
15618	A>G
15620	T>C
15621	C>T
15625	T>C
15626	A>G
15627	A>G
15628	T>C
15630	C>T
15631	A>T
15633	T>C
15634	G>A
15635	A>G
15636	T>C
15637	C>T
15640	T>C
15641	C>T
15643	A>G
15645	A>G
15649	A>G
15650	T>C
15651	C>A
15652	G>A
15653	A>G
15665	T>C
15710	C>T
15718	C>T
15750	C>T
15751	T>C
15781	C>T
15800	T>C
15807	C>T
15811	A>G
15814	C>T
15815	T>C
15822	C>T
15838	T>C
15841	C>T
15842	G>T
15848	G>A
15912	C>T
15932	G>A
15955	C>T
15959	C>T
15996	C>T
16003	A>G
16025	T>C
16032	A>G
16033	A>G
16038	C>T
16039	T>C
16083	A>G
16084	A>G
16102	C>A
16103	A>C
16128	G>A
16431	C>T
16439	T>C
16440	A>G
16444	C>T
16454	A>C
16495	C>T
16506	T>C
16550	C>T
16553	T>C
16555	C>A
16576	A>G
16580	A>G
16610	C>T
16612	C>T
16613	A>G
16617	G>A
16633	G>A
16660	T>C
16662	C>T
16663	C>T
16670	T>C
16671	T>C
