# Supplementary material for: Mitochondrial genetic diversity, selection and recombination in a canine transmissible cancer
Source: eLife. 2016 May 17;5:e14552. doi: 10.7554/eLife.14552 (PMC4869914; doi:10.7554/eLife.14552)
Supplement: Supplementary file 5. — (A) Total number of insertions and deletions identified in tumours (n = 27), including the average VAF value normalised for host contamination (see Materials and methods) (B) Total number of homoplasmic insertions and deletions in CTVT hosts (n = 7), including the average VAF value (see Materials and methods). DOI: http://dx.doi.org/10.7554/eLife.14552.019 [file elife-14552-supp5.xlsx]

## Sheet: Supplementary file 5A
Somatic indels list with normalised average VAF values (including recurrent indels)
Total=27
Variant position	Indel	Normalised average VAF value
377	CT>C	0.982654
512	C>CT	1.05328
1110	AC>A	0.871732
2916	C>CA	0.0519211
3528	TA>T	0.244798
4440	G>GA	0.216999
7674	TC>T	0.0829482
7679	CT>C	0.16549
7679	CT>C	0.740741
7841	C>CT	0.58427
8372	CT>C	0.536599
9168	A>AT	0.352665
9238	A>AT	0.41866
9890	ATGATT>A	0.522876
10990	TTG>T	0.265151
11695	C>CT	1.02239
11828	GC>G	0.742984
12616	TA>T	0.405405
13093	CT>C	0.32567
13137	A>AT	0.137855
13921	A>AC	0.310559
14195	C>CG	0.479539
14864	G>GA	0.289855
15464	CT>C	1.02155
15525	T>TC	1.08807
15530	TC>T	0.974026
16464	A>AC	1.0612

## Sheet: Supplementary file 5B
CTVT host homoplasmic germline indels list with average VAF values
Total = 7
Variant position	Indel	Average VAF value
1485	TA>T	1
2678	T>TG	1
6885	CA>C	0.9
9860	C>CA	0.993072
9911	A>ATG	1
15460	A>AC	0.998134
15524	C>CT	1
