# Supplementary material for: Mitochondrial genetic diversity, selection and recombination in a canine transmissible cancer
Source: eLife. 2016 May 17;5:e14552. doi: 10.7554/eLife.14552 (PMC4869914; doi:10.7554/eLife.14552)
Supplement: Supplementary file 6. — Annotation of individual point substitution mutations in (A) 449 CTVT tumours (see list Supplementary file 4A, excluding back mutations) and (B) 338 CTVT hosts (see list Supplementary file 4F). Annotation was performed using Variant Effect Predictor (McLaren et al., 2010). In cases where a single substitution affects two different genes, the two annotations are shown on different lines. DOI: http://dx.doi.org/10.7554/eLife.14552.020 [file elife-14552-supp6.xlsx]

## Sheet: Supplementary file 6A
Chromosome	Position	Base change (Ref>Alt)	Impact	Gene affected	UniProtKB gene name	Gene classification	Amino acid change	Codon change	SIFT
MT	48	G>A	Non-coding transcript exon variant	ENSCAFG00000022708	N/A	Non-coding tRNA gene	-	-	-
MT	79	G>A	Non-coding transcript exon variant	ENSCAFG00000022709	N/A	Non-coding rRNA gene	-	-	-
MT	98	G>A	Non-coding transcript exon variant	ENSCAFG00000022709	N/A	Non-coding rRNA gene	-	-	-
MT	100	T>G	Non-coding transcript exon variant	ENSCAFG00000022709	N/A	Non-coding rRNA gene	-	-	-
MT	124	C>T	Non-coding transcript exon variant	ENSCAFG00000022709	N/A	Non-coding rRNA gene	-	-	-
MT	161	G>A	Non-coding transcript exon variant	ENSCAFG00000022709	N/A	Non-coding rRNA gene	-	-	-
MT	174	G>A	Non-coding transcript exon variant	ENSCAFG00000022709	N/A	Non-coding rRNA gene	-	-	-
MT	198	T>C	Non-coding transcript exon variant	ENSCAFG00000022709	N/A	Non-coding rRNA gene	-	-	-
MT	229	C>T	Non-coding transcript exon variant	ENSCAFG00000022709	N/A	Non-coding rRNA gene	-	-	-
MT	244	T>C	Non-coding transcript exon variant	ENSCAFG00000022709	N/A	Non-coding rRNA gene	-	-	-
MT	257	G>A	Non-coding transcript exon variant	ENSCAFG00000022709	N/A	Non-coding rRNA gene	-	-	-
MT	260	A>G	Non-coding transcript exon variant	ENSCAFG00000022709	N/A	Non-coding rRNA gene	-	-	-
MT	280	G>A	Non-coding transcript exon variant	ENSCAFG00000022709	N/A	Non-coding rRNA gene	-	-	-
MT	294	G>A	Non-coding transcript exon variant	ENSCAFG00000022709	N/A	Non-coding rRNA gene	-	-	-
MT	295	G>C	Non-coding transcript exon variant	ENSCAFG00000022709	N/A	Non-coding rRNA gene	-	-	-
MT	338	C>T	Non-coding transcript exon variant	ENSCAFG00000022709	N/A	Non-coding rRNA gene	-	-	-
MT	349	G>A	Non-coding transcript exon variant	ENSCAFG00000022709	N/A	Non-coding rRNA gene	-	-	-
MT	363	G>A	Non-coding transcript exon variant	ENSCAFG00000022709	N/A	Non-coding rRNA gene	-	-	-
MT	390	G>A	Non-coding transcript exon variant	ENSCAFG00000022709	N/A	Non-coding rRNA gene	-	-	-
MT	395	A>T	Non-coding transcript exon variant	ENSCAFG00000022709	N/A	Non-coding rRNA gene	-	-	-
MT	406	G>A	Non-coding transcript exon variant	ENSCAFG00000022709	N/A	Non-coding rRNA gene	-	-	-
MT	423	T>C	Non-coding transcript exon variant	ENSCAFG00000022709	N/A	Non-coding rRNA gene	-	-	-
MT	428	A>C	Non-coding transcript exon variant	ENSCAFG00000022709	N/A	Non-coding rRNA gene	-	-	-
MT	436	A>G	Non-coding transcript exon variant	ENSCAFG00000022709	N/A	Non-coding rRNA gene	-	-	-
MT	476	G>A	Non-coding transcript exon variant	ENSCAFG00000022709	N/A	Non-coding rRNA gene	-	-	-
MT	483	C>T	Non-coding transcript exon variant	ENSCAFG00000022709	N/A	Non-coding rRNA gene	-	-	-
MT	490	T>C	Non-coding transcript exon variant	ENSCAFG00000022709	N/A	Non-coding rRNA gene	-	-	-
MT	511	G>A	Non-coding transcript exon variant	ENSCAFG00000022709	N/A	Non-coding rRNA gene	-	-	-
MT	516	G>A	Non-coding transcript exon variant	ENSCAFG00000022709	N/A	Non-coding rRNA gene	-	-	-
MT	529	A>G	Non-coding transcript exon variant	ENSCAFG00000022709	N/A	Non-coding rRNA gene	-	-	-
MT	530	T>C	Non-coding transcript exon variant	ENSCAFG00000022709	N/A	Non-coding rRNA gene	-	-	-
MT	532	A>G	Non-coding transcript exon variant	ENSCAFG00000022709	N/A	Non-coding rRNA gene	-	-	-
MT	559	G>A	Non-coding transcript exon variant	ENSCAFG00000022709	N/A	Non-coding rRNA gene	-	-	-
MT	581	C>T	Non-coding transcript exon variant	ENSCAFG00000022709	N/A	Non-coding rRNA gene	-	-	-
MT	602	T>C	Non-coding transcript exon variant	ENSCAFG00000022709	N/A	Non-coding rRNA gene	-	-	-
MT	615	G>A	Non-coding transcript exon variant	ENSCAFG00000022709	N/A	Non-coding rRNA gene	-	-	-
MT	634	C>T	Non-coding transcript exon variant	ENSCAFG00000022709	N/A	Non-coding rRNA gene	-	-	-
MT	660	C>T	Non-coding transcript exon variant	ENSCAFG00000022709	N/A	Non-coding rRNA gene	-	-	-
MT	685	G>A	Non-coding transcript exon variant	ENSCAFG00000022709	N/A	Non-coding rRNA gene	-	-	-
MT	709	G>A	Non-coding transcript exon variant	ENSCAFG00000022709	N/A	Non-coding rRNA gene	-	-	-
MT	728	T>C	Non-coding transcript exon variant	ENSCAFG00000022709	N/A	Non-coding rRNA gene	-	-	-
MT	732	T>C	Non-coding transcript exon variant	ENSCAFG00000022709	N/A	Non-coding rRNA gene	-	-	-
MT	737	A>T	Non-coding transcript exon variant	ENSCAFG00000022709	N/A	Non-coding rRNA gene	-	-	-
MT	769	G>A	Non-coding transcript exon variant	ENSCAFG00000022709	N/A	Non-coding rRNA gene	-	-	-
MT	770	G>A	Non-coding transcript exon variant	ENSCAFG00000022709	N/A	Non-coding rRNA gene	-	-	-
MT	774	G>A	Non-coding transcript exon variant	ENSCAFG00000022709	N/A	Non-coding rRNA gene	-	-	-
MT	784	G>A	Non-coding transcript exon variant	ENSCAFG00000022709	N/A	Non-coding rRNA gene	-	-	-
MT	807	T>C	Non-coding transcript exon variant	ENSCAFG00000022709	N/A	Non-coding rRNA gene	-	-	-
MT	808	T>C	Non-coding transcript exon variant	ENSCAFG00000022709	N/A	Non-coding rRNA gene	-	-	-
MT	817	G>A	Non-coding transcript exon variant	ENSCAFG00000022709	N/A	Non-coding rRNA gene	-	-	-
MT	837	T>A	Non-coding transcript exon variant	ENSCAFG00000022709	N/A	Non-coding rRNA gene	-	-	-
MT	843	A>G	Non-coding transcript exon variant	ENSCAFG00000022709	N/A	Non-coding rRNA gene	-	-	-
MT	849	T>C	Non-coding transcript exon variant	ENSCAFG00000022709	N/A	Non-coding rRNA gene	-	-	-
MT	868	G>A	Non-coding transcript exon variant	ENSCAFG00000022709	N/A	Non-coding rRNA gene	-	-	-
MT	870	G>A	Non-coding transcript exon variant	ENSCAFG00000022709	N/A	Non-coding rRNA gene	-	-	-
MT	885	G>A	Non-coding transcript exon variant	ENSCAFG00000022709	N/A	Non-coding rRNA gene	-	-	-
MT	955	C>T	Non-coding transcript exon variant	ENSCAFG00000022709	N/A	Non-coding rRNA gene	-	-	-
MT	956	T>C	Non-coding transcript exon variant	ENSCAFG00000022709	N/A	Non-coding rRNA gene	-	-	-
MT	967	A>T	Non-coding transcript exon variant	ENSCAFG00000022709	N/A	Non-coding rRNA gene	-	-	-
MT	1010	G>A	Non-coding transcript exon variant	ENSCAFG00000022709	N/A	Non-coding rRNA gene	-	-	-
MT	1030	G>A	Non-coding transcript exon variant	ENSCAFG00000022710	N/A	Non-coding tRNA gene	-	-	-
MT	1065	G>A	Non-coding transcript exon variant	ENSCAFG00000022710	N/A	Non-coding tRNA gene	-	-	-
MT	1084	A>G	Non-coding transcript exon variant	ENSCAFG00000022710	N/A	Non-coding tRNA gene	-	-	-
MT	1091	A>G	Non-coding transcript exon variant	ENSCAFG00000022711	N/A	Non-coding rRNA gene	-	-	-
MT	1123	G>A	Non-coding transcript exon variant	ENSCAFG00000022711	N/A	Non-coding rRNA gene	-	-	-
MT	1124	T>C	Non-coding transcript exon variant	ENSCAFG00000022711	N/A	Non-coding rRNA gene	-	-	-
MT	1131	G>A	Non-coding transcript exon variant	ENSCAFG00000022711	N/A	Non-coding rRNA gene	-	-	-
MT	1134	A>G	Non-coding transcript exon variant	ENSCAFG00000022711	N/A	Non-coding rRNA gene	-	-	-
MT	1141	A>T	Non-coding transcript exon variant	ENSCAFG00000022711	N/A	Non-coding rRNA gene	-	-	-
MT	1173	G>A	Non-coding transcript exon variant	ENSCAFG00000022711	N/A	Non-coding rRNA gene	-	-	-
MT	1191	G>A	Non-coding transcript exon variant	ENSCAFG00000022711	N/A	Non-coding rRNA gene	-	-	-
MT	1204	T>C	Non-coding transcript exon variant	ENSCAFG00000022711	N/A	Non-coding rRNA gene	-	-	-
MT	1204	T>G	Non-coding transcript exon variant	ENSCAFG00000022711	N/A	Non-coding rRNA gene	-	-	-
MT	1250	G>A	Non-coding transcript exon variant	ENSCAFG00000022711	N/A	Non-coding rRNA gene	-	-	-
MT	1289	C>A	Non-coding transcript exon variant	ENSCAFG00000022711	N/A	Non-coding rRNA gene	-	-	-
MT	1351	A>G	Non-coding transcript exon variant	ENSCAFG00000022711	N/A	Non-coding rRNA gene	-	-	-
MT	1383	G>A	Non-coding transcript exon variant	ENSCAFG00000022711	N/A	Non-coding rRNA gene	-	-	-
MT	1395	G>A	Non-coding transcript exon variant	ENSCAFG00000022711	N/A	Non-coding rRNA gene	-	-	-
MT	1397	A>T	Non-coding transcript exon variant	ENSCAFG00000022711	N/A	Non-coding rRNA gene	-	-	-
MT	1401	T>C	Non-coding transcript exon variant	ENSCAFG00000022711	N/A	Non-coding rRNA gene	-	-	-
MT	1403	G>A	Non-coding transcript exon variant	ENSCAFG00000022711	N/A	Non-coding rRNA gene	-	-	-
MT	1403	G>C	Non-coding transcript exon variant	ENSCAFG00000022711	N/A	Non-coding rRNA gene	-	-	-
MT	1405	G>A	Non-coding transcript exon variant	ENSCAFG00000022711	N/A	Non-coding rRNA gene	-	-	-
MT	1425	A>T	Non-coding transcript exon variant	ENSCAFG00000022711	N/A	Non-coding rRNA gene	-	-	-
MT	1481	T>C	Non-coding transcript exon variant	ENSCAFG00000022711	N/A	Non-coding rRNA gene	-	-	-
MT	1658	C>T	Non-coding transcript exon variant	ENSCAFG00000022711	N/A	Non-coding rRNA gene	-	-	-
MT	1663	A>G	Non-coding transcript exon variant	ENSCAFG00000022711	N/A	Non-coding rRNA gene	-	-	-
MT	1692	T>C	Non-coding transcript exon variant	ENSCAFG00000022711	N/A	Non-coding rRNA gene	-	-	-
MT	1710	T>C	Non-coding transcript exon variant	ENSCAFG00000022711	N/A	Non-coding rRNA gene	-	-	-
MT	1710	T>G	Non-coding transcript exon variant	ENSCAFG00000022711	N/A	Non-coding rRNA gene	-	-	-
MT	1745	C>T	Non-coding transcript exon variant	ENSCAFG00000022711	N/A	Non-coding rRNA gene	-	-	-
MT	1764	G>A	Non-coding transcript exon variant	ENSCAFG00000022711	N/A	Non-coding rRNA gene	-	-	-
MT	1782	T>C	Non-coding transcript exon variant	ENSCAFG00000022711	N/A	Non-coding rRNA gene	-	-	-
MT	1795	G>A	Non-coding transcript exon variant	ENSCAFG00000022711	N/A	Non-coding rRNA gene	-	-	-
MT	1803	T>C	Non-coding transcript exon variant	ENSCAFG00000022711	N/A	Non-coding rRNA gene	-	-	-
MT	1845	T>C	Non-coding transcript exon variant	ENSCAFG00000022711	N/A	Non-coding rRNA gene	-	-	-
MT	1890	G>A	Non-coding transcript exon variant	ENSCAFG00000022711	N/A	Non-coding rRNA gene	-	-	-
MT	1986	T>C	Non-coding transcript exon variant	ENSCAFG00000022711	N/A	Non-coding rRNA gene	-	-	-
MT	2036	T>C	Non-coding transcript exon variant	ENSCAFG00000022711	N/A	Non-coding rRNA gene	-	-	-
MT	2055	T>G	Non-coding transcript exon variant	ENSCAFG00000022711	N/A	Non-coding rRNA gene	-	-	-
MT	2081	T>C	Non-coding transcript exon variant	ENSCAFG00000022711	N/A	Non-coding rRNA gene	-	-	-
MT	2122	G>A	Non-coding transcript exon variant	ENSCAFG00000022711	N/A	Non-coding rRNA gene	-	-	-
MT	2140	T>C	Non-coding transcript exon variant	ENSCAFG00000022711	N/A	Non-coding rRNA gene	-	-	-
MT	2146	G>A	Non-coding transcript exon variant	ENSCAFG00000022711	N/A	Non-coding rRNA gene	-	-	-
MT	2162	G>A	Non-coding transcript exon variant	ENSCAFG00000022711	N/A	Non-coding rRNA gene	-	-	-
MT	2196	G>A	Non-coding transcript exon variant	ENSCAFG00000022711	N/A	Non-coding rRNA gene	-	-	-
MT	2202	T>C	Non-coding transcript exon variant	ENSCAFG00000022711	N/A	Non-coding rRNA gene	-	-	-
MT	2208	G>A	Non-coding transcript exon variant	ENSCAFG00000022711	N/A	Non-coding rRNA gene	-	-	-
MT	2252	G>A	Non-coding transcript exon variant	ENSCAFG00000022711	N/A	Non-coding rRNA gene	-	-	-
MT	2273	A>C	Non-coding transcript exon variant	ENSCAFG00000022711	N/A	Non-coding rRNA gene	-	-	-
MT	2282	T>C	Non-coding transcript exon variant	ENSCAFG00000022711	N/A	Non-coding rRNA gene	-	-	-
MT	2298	C>T	Non-coding transcript exon variant	ENSCAFG00000022711	N/A	Non-coding rRNA gene	-	-	-
MT	2322	T>A	Non-coding transcript exon variant	ENSCAFG00000022711	N/A	Non-coding rRNA gene	-	-	-
MT	2401	G>A	Non-coding transcript exon variant	ENSCAFG00000022711	N/A	Non-coding rRNA gene	-	-	-
MT	2422	G>A	Non-coding transcript exon variant	ENSCAFG00000022711	N/A	Non-coding rRNA gene	-	-	-
MT	2425	G>A	Non-coding transcript exon variant	ENSCAFG00000022711	N/A	Non-coding rRNA gene	-	-	-
MT	2452	G>A	Non-coding transcript exon variant	ENSCAFG00000022711	N/A	Non-coding rRNA gene	-	-	-
MT	2455	G>A	Non-coding transcript exon variant	ENSCAFG00000022711	N/A	Non-coding rRNA gene	-	-	-
MT	2466	T>C	Non-coding transcript exon variant	ENSCAFG00000022711	N/A	Non-coding rRNA gene	-	-	-
MT	2549	T>C	Non-coding transcript exon variant	ENSCAFG00000022711	N/A	Non-coding rRNA gene	-	-	-
MT	2571	G>A	Non-coding transcript exon variant	ENSCAFG00000022711	N/A	Non-coding rRNA gene	-	-	-
MT	2595	G>A	Non-coding transcript exon variant	ENSCAFG00000022711	N/A	Non-coding rRNA gene	-	-	-
MT	2652	G>A	Non-coding transcript exon variant	ENSCAFG00000022711	N/A	Non-coding rRNA gene	-	-	-
MT	2663	G>A	Non-coding transcript exon variant	ENSCAFG00000022711	N/A	Non-coding rRNA gene	-	-	-
MT	2682	G>A	Non-coding transcript exon variant	ENSCAFG00000022712	N/A	Non-coding tRNA gene	-	-	-
MT	2683	G>A	Non-coding transcript exon variant	ENSCAFG00000022712	N/A	Non-coding tRNA gene	-	-	-
MT	2687	C>T	Non-coding transcript exon variant	ENSCAFG00000022712	N/A	Non-coding tRNA gene	-	-	-
MT	2702	A>T	Non-coding transcript exon variant	ENSCAFG00000022712	N/A	Non-coding tRNA gene	-	-	-
MT	2730	T>C	Non-coding transcript exon variant	ENSCAFG00000022712	N/A	Non-coding tRNA gene	-	-	-
MT	2738	C>T	Non-coding transcript exon variant	ENSCAFG00000022712	N/A	Non-coding tRNA gene	-	-	-
MT	2749	G>A	Synonymous variant	ENSCAFG00000022713	ND1	Protein-coding gene	M	atG/atA	-
MT	2767	C>A	Non-synonymous variant	ENSCAFG00000022713	ND1	Protein-coding gene	I/M	atC/atA	deleterious_low_confidence(0.01)
MT	2813	G>A	Non-synonymous variant	ENSCAFG00000022713	ND1	Protein-coding gene	V/I	Gtt/Att	tolerated_low_confidence(0.76)
MT	2825	G>A	Non-synonymous variant	ENSCAFG00000022713	ND1	Protein-coding gene	V/I	Gtc/Atc	tolerated_low_confidence(0.47)
MT	2833	C>T	Synonymous variant	ENSCAFG00000022713	ND1	Protein-coding gene	G	ggC/ggT	-
MT	2859	A>G	Non-synonymous variant	ENSCAFG00000022713	ND1	Protein-coding gene	N/S	aAt/aGt	deleterious_low_confidence(0)
MT	2867	G>A	Non-synonymous variant	ENSCAFG00000022713	ND1	Protein-coding gene	G/S	Ggc/Agc	deleterious_low_confidence(0)
MT	2881	C>A	Synonymous variant	ENSCAFG00000022713	ND1	Protein-coding gene	L	ctC/ctA	-
MT	2904	T>C	Non-synonymous variant	ENSCAFG00000022713	ND1	Protein-coding gene	V/A	gTa/gCa	deleterious_low_confidence(0.02)
MT	2926	T>C	Synonymous variant	ENSCAFG00000022713	ND1	Protein-coding gene	P	ccT/ccC	-
MT	2962	C>T	Synonymous variant	ENSCAFG00000022713	ND1	Protein-coding gene	I	atC/atT	-
MT	3028	A>C	Synonymous variant	ENSCAFG00000022713	ND1	Protein-coding gene	P	ccA/ccC	-
MT	3052	C>T	Synonymous variant	ENSCAFG00000022713	ND1	Protein-coding gene	V	gtC/gtT	-
MT	3054	T>C	Non-synonymous variant	ENSCAFG00000022713	ND1	Protein-coding gene	L/P	cTa/cCa	deleterious_low_confidence(0)
MT	3060	T>C	Non-synonymous variant	ENSCAFG00000022713	ND1	Protein-coding gene	M/T	aTa/aCa	deleterious_low_confidence(0)
MT	3065	G>A	Non-synonymous variant	ENSCAFG00000022713	ND1	Protein-coding gene	A/T	Gca/Aca	deleterious_low_confidence(0.03)
MT	3082	C>T	Synonymous variant	ENSCAFG00000022713	ND1	Protein-coding gene	A	gcC/gcT	-
MT	3089	T>C	Non-synonymous variant	ENSCAFG00000022713	ND1	Protein-coding gene	S/P	Tcc/Ccc	deleterious_low_confidence(0.01)
MT	3093	T>C	Non-synonymous variant	ENSCAFG00000022713	ND1	Protein-coding gene	I/T	aTc/aCc	deleterious_low_confidence(0.02)
MT	3094	C>T	Synonymous variant	ENSCAFG00000022713	ND1	Protein-coding gene	I	atC/atT	-
MT	3164	A>G	Non-synonymous variant	ENSCAFG00000022713	ND1	Protein-coding gene	I/V	Atc/Gtc	deleterious_low_confidence(0.04)
MT	3169	A>T	Synonymous variant	ENSCAFG00000022713	ND1	Protein-coding gene	S	tcA/tcT	-
MT	3179	A>T	Non-synonymous variant	ENSCAFG00000022713	ND1	Protein-coding gene	T/S	Acg/Tcg	tolerated_low_confidence(0.75)
MT	3196	T>C	Synonymous variant	ENSCAFG00000022713	ND1	Protein-coding gene	L	ctT/ctC	-
MT	3254	G>T	STOP	ENSCAFG00000022713	ND1	Protein-coding gene	E/*	Gaa/Taa	-
MT	3277	G>A	Synonymous variant	ENSCAFG00000022713	ND1	Protein-coding gene	P	ccG/ccA	-
MT	3278	G>A	Non-synonymous variant	ENSCAFG00000022713	ND1	Protein-coding gene	A/T	Gcc/Acc	tolerated_low_confidence(0.58)
MT	3327	A>G	Non-synonymous variant	ENSCAFG00000022713	ND1	Protein-coding gene	N/S	aAt/aGt	deleterious_low_confidence(0)
MT	3375	G>A	Non-synonymous variant	ENSCAFG00000022713	ND1	Protein-coding gene	G/E	gGa/gAa	deleterious_low_confidence(0)
MT	3388	G>A	Synonymous variant	ENSCAFG00000022713	ND1	Protein-coding gene	E	gaG/gaA	-
MT	3406	C>A	Non-synonymous variant	ENSCAFG00000022713	ND1	Protein-coding gene	F/L	ttC/ttA	deleterious_low_confidence(0)
MT	3406	C>T	Synonymous variant	ENSCAFG00000022713	ND1	Protein-coding gene	F	ttC/ttT	-
MT	3435	A>G	Non-synonymous variant	ENSCAFG00000022713	ND1	Protein-coding gene	N/S	aAt/aGt	deleterious_low_confidence(0)
MT	3450	A>G	Non-synonymous variant	ENSCAFG00000022713	ND1	Protein-coding gene	N/S	aAc/aGc	deleterious_low_confidence(0.01)
MT	3473	T>C	Non-synonymous variant	ENSCAFG00000022713	ND1	Protein-coding gene	F/L	Ttc/Ctc	tolerated_low_confidence(1)
MT	3476	G>A	Non-synonymous variant	ENSCAFG00000022713	ND1	Protein-coding gene	G/S	Ggc/Agc	tolerated_low_confidence(0.11)
MT	3507	T>C	Non-synonymous variant	ENSCAFG00000022713	ND1	Protein-coding gene	L/P	cTc/cCc	deleterious_low_confidence(0.01)
MT	3519	A>T	Non-synonymous variant	ENSCAFG00000022713	ND1	Protein-coding gene	N/I	aAc/aTc	deleterious_low_confidence(0.04)
MT	3520	C>T	Synonymous variant	ENSCAFG00000022713	ND1	Protein-coding gene	N	aaC/aaT	-
MT	3555	T>C	Non-synonymous variant	ENSCAFG00000022713	ND1	Protein-coding gene	F/S	tTc/tCc	deleterious_low_confidence(0)
MT	3569	G>A	Non-synonymous variant	ENSCAFG00000022713	ND1	Protein-coding gene	A/T	Gca/Aca	deleterious_low_confidence(0.03)
MT	3625	T>C	Synonymous variant	ENSCAFG00000022713	ND1	Protein-coding gene	F	ttT/ttC	-
MT	3628	A>C	Synonymous variant	ENSCAFG00000022713	ND1	Protein-coding gene	L	ctA/ctC	-
MT	3628	A>T	Synonymous variant	ENSCAFG00000022713	ND1	Protein-coding gene	L	ctA/ctT	-
MT	3637	T>C	Synonymous variant	ENSCAFG00000022713	ND1	Protein-coding gene	T	acT/acC	-
MT	3639	T>C	Non-synonymous variant	ENSCAFG00000022713	ND1	Protein-coding gene	L/S	tTa/tCa	deleterious_low_confidence(0)
MT	3641	G>A	Non-synonymous variant	ENSCAFG00000022713	ND1	Protein-coding gene	A/T	Gcc/Acc	deleterious_low_confidence(0.02)
MT	3654	G>A	STOP	ENSCAFG00000022713	ND1	Protein-coding gene	W/*	tGa/tAa	-
MT	3662	G>A	Non-synonymous variant	ENSCAFG00000022713	ND1	Protein-coding gene	A/T	Gcc/Acc	tolerated_low_confidence(0.18)
MT	3673	T>C	Synonymous variant	ENSCAFG00000022713	ND1	Protein-coding gene	I	atT/atC	-
MT	3756	A>T	Non-coding transcript exon variant	ENSCAFG00000022714	N/A	Non-coding tRNA gene	-	-	-
MT	3762	C>T	Non-coding transcript exon variant	ENSCAFG00000022714	N/A	Non-coding tRNA gene	-	-	-
MT	3781	G>A	Non-coding transcript exon variant	ENSCAFG00000022715	N/A	Non-coding tRNA gene	-	-	-
MT	3786	G>A	Non-coding transcript exon variant	ENSCAFG00000022715	N/A	Non-coding tRNA gene	-	-	-
MT	3786	G>T	Non-coding transcript exon variant	ENSCAFG00000022715	N/A	Non-coding tRNA gene	-	-	-
MT	3802	A>G	Non-coding transcript exon variant	ENSCAFG00000022715	N/A	Non-coding tRNA gene	-	-	-
MT	3802	A>T	Non-coding transcript exon variant	ENSCAFG00000022715	N/A	Non-coding tRNA gene	-	-	-
MT	3826	A>G	Non-coding transcript exon variant	ENSCAFG00000022715	N/A	Non-coding tRNA gene	-	-	-
MT	3843	C>T	Non-coding	N/A	N/A	N/A	-	-	-
MT	3859	A>T	Non-coding transcript exon variant	ENSCAFG00000022716	N/A	Non-coding tRNA gene	-	-	-
MT	3897	A>T	Non-coding transcript exon variant	ENSCAFG00000022716	N/A	Non-coding tRNA gene	-	-	-
MT	3936	T>C	Non-synonymous variant	ENSCAFG00000022717	ND2	Protein-coding gene	I/T	aTc/aCc	tolerated(0.21)
MT	3983	T>C	Non-synonymous variant	ENSCAFG00000022717	ND2	Protein-coding gene	S/P	Tcg/Ccg	deleterious(0.01)
MT	3994	A>G	Synonymous variant	ENSCAFG00000022717	ND2	Protein-coding gene	L	ttA/ttG	-
MT	4005	T>C	Non-synonymous variant	ENSCAFG00000022717	ND2	Protein-coding gene	I/T	aTt/aCt	tolerated(0.06)
MT	4047	T>C	Non-synonymous variant	ENSCAFG00000022717	ND2	Protein-coding gene	M/T	aTa/aCa	tolerated(0.51)
MT	4073	G>A	Non-synonymous variant	ENSCAFG00000022717	ND2	Protein-coding gene	E/K	Gag/Aag	deleterious(0)
MT	4076	G>A	Non-synonymous variant	ENSCAFG00000022717	ND2	Protein-coding gene	A/T	Gcc/Acc	deleterious(0)
MT	4122	T>A	Non-synonymous variant	ENSCAFG00000022717	ND2	Protein-coding gene	L/Q	cTa/cAa	deleterious(0)
MT	4157	G>A	Non-synonymous variant	ENSCAFG00000022717	ND2	Protein-coding gene	G/S	Ggc/Agc	deleterious(0.03)
MT	4158	G>A	Non-synonymous variant	ENSCAFG00000022717	ND2	Protein-coding gene	G/D	gGc/gAc	deleterious(0)
MT	4168	A>T	Synonymous variant	ENSCAFG00000022717	ND2	Protein-coding gene	V	gtA/gtT	-
MT	4238	T>C	Non-synonymous variant	ENSCAFG00000022717	ND2	Protein-coding gene	S/P	Tct/Cct	deleterious(0.01)
MT	4254	G>A	STOP	ENSCAFG00000022717	ND2	Protein-coding gene	W/*	tGa/tAa	-
MT	4256	G>A	Non-synonymous variant	ENSCAFG00000022717	ND2	Protein-coding gene	V/I	Gtt/Att	deleterious(0.03)
MT	4265	G>A	Non-synonymous variant	ENSCAFG00000022717	ND2	Protein-coding gene	V/M	Gta/Ata	deleterious(0)
MT	4269	C>T	Non-synonymous variant	ENSCAFG00000022717	ND2	Protein-coding gene	T/M	aCa/aTa	deleterious(0.01)
MT	4272	A>T	Non-synonymous variant	ENSCAFG00000022717	ND2	Protein-coding gene	Q/L	cAg/cTg	deleterious(0)
MT	4281	C>T	Non-synonymous variant	ENSCAFG00000022717	ND2	Protein-coding gene	T/M	aCg/aTg	deleterious(0)
MT	4303	A>G	Synonymous variant	ENSCAFG00000022717	ND2	Protein-coding gene	L	ctA/ctG	-
MT	4311	G>A	STOP	ENSCAFG00000022717	ND2	Protein-coding gene	W/*	tGa/tAa	-
MT	4313	C>A	Non-synonymous variant	ENSCAFG00000022717	ND2	Protein-coding gene	Q/K	Caa/Aaa	deleterious(0)
MT	4320	T>C	Non-synonymous variant	ENSCAFG00000022717	ND2	Protein-coding gene	I/T	aTc/aCc	deleterious(0)
MT	4385	G>A	Non-synonymous variant	ENSCAFG00000022717	ND2	Protein-coding gene	A/T	Gcc/Acc	deleterious(0.02)
MT	4422	T>C	Non-synonymous variant	ENSCAFG00000022717	ND2	Protein-coding gene	L/P	cTa/cCa	deleterious(0)
MT	4426	T>C	Synonymous variant	ENSCAFG00000022717	ND2	Protein-coding gene	N	aaT/aaC	-
MT	4466	G>A	Non-synonymous variant	ENSCAFG00000022717	ND2	Protein-coding gene	A/T	Gcc/Acc	tolerated(0.18)
MT	4476	G>A	Non-synonymous variant	ENSCAFG00000022717	ND2	Protein-coding gene	G/D	gGc/gAc	deleterious(0)
MT	4483	A>T	Non-synonymous variant	ENSCAFG00000022717	ND2	Protein-coding gene	M/I	atA/atT	deleterious(0.01)
MT	4484	G>A	Non-synonymous variant	ENSCAFG00000022717	ND2	Protein-coding gene	A/T	Gcc/Acc	tolerated(1)
MT	4487	G>A	Non-synonymous variant	ENSCAFG00000022717	ND2	Protein-coding gene	A/T	Gct/Act	tolerated(0.17)
MT	4506	C>T	Non-synonymous variant	ENSCAFG00000022717	ND2	Protein-coding gene	P/L	cCt/cTt	deleterious(0)
MT	4517	G>A	Non-synonymous variant	ENSCAFG00000022717	ND2	Protein-coding gene	V/I	Gtt/Att	tolerated(0.59)
MT	4519	T>C	Synonymous variant	ENSCAFG00000022717	ND2	Protein-coding gene	V	gtT/gtC	-
MT	4529	A>G	Non-synonymous variant	ENSCAFG00000022717	ND2	Protein-coding gene	T/A	Act/Gct	tolerated(0.43)
MT	4539	T>C	Non-synonymous variant	ENSCAFG00000022717	ND2	Protein-coding gene	I/T	aTt/aCt	deleterious(0.02)
MT	4549	A>T	Synonymous variant	ENSCAFG00000022717	ND2	Protein-coding gene	T	acA/acT	-
MT	4575	T>C	Non-synonymous variant	ENSCAFG00000022717	ND2	Protein-coding gene	L/S	tTa/tCa	tolerated(0.26)
MT	4591	G>A	Synonymous variant	ENSCAFG00000022717	ND2	Protein-coding gene	T	acG/acA	-
MT	4600	T>C	Synonymous variant	ENSCAFG00000022717	ND2	Protein-coding gene	S	tcT/tcC	-
MT	4635	C>T	Non-synonymous variant	ENSCAFG00000022717	ND2	Protein-coding gene	T/I	aCt/aTt	tolerated(0.13)
MT	4641	T>C	Non-synonymous variant	ENSCAFG00000022717	ND2	Protein-coding gene	M/T	aTa/aCa	tolerated(0.29)
MT	4663	C>A	Synonymous variant	ENSCAFG00000022717	ND2	Protein-coding gene	S	tcC/tcA	-
MT	4708	A>G	Synonymous variant	ENSCAFG00000022717	ND2	Protein-coding gene	M	atA/atG	-
MT	4726	G>A	Synonymous variant	ENSCAFG00000022717	ND2	Protein-coding gene	T	acG/acA	-
MT	4746	T>C	Non-synonymous variant	ENSCAFG00000022717	ND2	Protein-coding gene	I/T	aTt/aCt	tolerated(0.23)
MT	4769	G>A	Non-synonymous variant	ENSCAFG00000022717	ND2	Protein-coding gene	A/T	Gct/Act	tolerated(0.19)
MT	4813	C>T	Synonymous variant	ENSCAFG00000022717	ND2	Protein-coding gene	T	acC/acT	-
MT	4814	G>A	Non-synonymous variant	ENSCAFG00000022717	ND2	Protein-coding gene	A/T	Gca/Aca	tolerated(0.4)
MT	4816	A>T	Synonymous variant	ENSCAFG00000022717	ND2	Protein-coding gene	A	gcA/gcT	-
MT	4861	G>A	Synonymous variant	ENSCAFG00000022717	ND2	Protein-coding gene	Q	caG/caA	-
MT	4865	G>A	Non-synonymous variant	ENSCAFG00000022717	ND2	Protein-coding gene	E/K	Gaa/Aaa	tolerated(0.55)
MT	4879	G>A	Synonymous variant	ENSCAFG00000022717	ND2	Protein-coding gene	K	aaG/aaA	-
MT	4913	A>G	Non-synonymous variant	ENSCAFG00000022717	ND2	Protein-coding gene	T/A	Act/Gct	deleterious(0.04)
MT	4917	T>C	Non-synonymous variant	ENSCAFG00000022717	ND2	Protein-coding gene	M/T	aTa/aCa	deleterious(0.03)
MT	4936	T>C	Synonymous variant	ENSCAFG00000022717	ND2	Protein-coding gene	P	ccT/ccC	-
MT	4940	T>C	Synonymous variant	ENSCAFG00000022717	ND2	Protein-coding gene	L	Tta/Cta	-
MT	4959	A>G	Non-coding transcript exon variant	ENSCAFG00000022718	N/A	Non-coding tRNA gene	-	-	-
MT	5014	T>C	Non-coding transcript exon variant	ENSCAFG00000022718	N/A	Non-coding tRNA gene	-	-	-
MT	5054	T>C	Non-coding transcript exon variant	ENSCAFG00000022719	N/A	Non-coding tRNA gene	-	-	-
MT	5115	G>C	Non-coding transcript exon variant	ENSCAFG00000022720	N/A	Non-coding tRNA gene	-	-	-
MT	5124	T>C	Non-coding transcript exon variant	ENSCAFG00000022720	N/A	Non-coding tRNA gene	-	-	-
MT	5136	T>G	Non-coding transcript exon variant	ENSCAFG00000022720	N/A	Non-coding tRNA gene	-	-	-
MT	5148	G>A	Non-coding transcript exon variant	ENSCAFG00000022720	N/A	Non-coding tRNA gene	-	-	-
MT	5162	T>C	Non-coding transcript exon variant	ENSCAFG00000022720	N/A	Non-coding tRNA gene	-	-	-
MT	5259	A>T	Non-coding transcript exon variant	ENSCAFG00000022721	N/A	Non-coding tRNA gene	-	-	-
MT	5269	A>G	Non-coding transcript exon variant	ENSCAFG00000022721	N/A	Non-coding tRNA gene	-	-	-
MT	5320	G>A	Non-coding transcript exon variant	ENSCAFG00000022722	N/A	Non-coding tRNA gene	-	-	-
MT	5323	T>A	Non-coding transcript exon variant	ENSCAFG00000022722	N/A	Non-coding tRNA gene	-	-	-
MT	5336	A>G	Non-coding transcript exon variant	ENSCAFG00000022722	N/A	Non-coding tRNA gene	-	-	-
MT	5367	C>T	Synonymous variant	ENSCAFG00000022723	COX1	Protein-coding gene	L	Ctg/Ttg	-
MT	5380	A>G	Non-synonymous variant	ENSCAFG00000022723	COX1	Protein-coding gene	N/S	aAt/aGt	deleterious_low_confidence(0)
MT	5385	A>C	Non-synonymous variant	ENSCAFG00000022723	COX1	Protein-coding gene	K/Q	Aag/Cag	deleterious_low_confidence(0)
MT	5399	T>C	Synonymous variant	ENSCAFG00000022723	COX1	Protein-coding gene	T	acT/acC	-
MT	5402	A>G	Synonymous variant	ENSCAFG00000022723	COX1	Protein-coding gene	L	ttA/ttG	-
MT	5444	T>C	Synonymous variant	ENSCAFG00000022723	COX1	Protein-coding gene	A	gcT/gcC	-
MT	5463	G>A	Non-synonymous variant	ENSCAFG00000022723	COX1	Protein-coding gene	A/T	Gcc/Acc	tolerated_low_confidence(0.3)
MT	5473	G>A	Non-synonymous variant	ENSCAFG00000022723	COX1	Protein-coding gene	G/D	gGt/gAt	deleterious_low_confidence(0)
MT	5483	T>C	Synonymous variant	ENSCAFG00000022723	COX1	Protein-coding gene	G	ggT/ggC	-
MT	5487	T>C	Synonymous variant	ENSCAFG00000022723	COX1	Protein-coding gene	L	Tta/Cta	-
MT	5493	G>A	Non-synonymous variant	ENSCAFG00000022723	COX1	Protein-coding gene	G/S	Ggt/Agt	deleterious_low_confidence(0.01)
MT	5505	A>G	Non-synonymous variant	ENSCAFG00000022723	COX1	Protein-coding gene	I/V	Att/Gtt	deleterious_low_confidence(0.02)
MT	5561	G>A	Synonymous variant	ENSCAFG00000022723	COX1	Protein-coding gene	M	atG/atA	-
MT	5565	A>G	Non-synonymous variant	ENSCAFG00000022723	COX1	Protein-coding gene	I/V	Atc/Gtc	tolerated_low_confidence(0.15)
MT	5594	A>G	Synonymous variant	ENSCAFG00000022723	COX1	Protein-coding gene	L	ctA/ctG	-
MT	5595	G>A	Non-synonymous variant	ENSCAFG00000022723	COX1	Protein-coding gene	V/M	Gtg/Atg	deleterious_low_confidence(0)
MT	5601	T>C	Synonymous variant	ENSCAFG00000022723	COX1	Protein-coding gene	L	Tta/Cta	-
MT	5613	G>A	Non-synonymous variant	ENSCAFG00000022723	COX1	Protein-coding gene	A/T	Gct/Act	deleterious_low_confidence(0)
MT	5618	G>A	Synonymous variant	ENSCAFG00000022723	COX1	Protein-coding gene	P	ccG/ccA	-
MT	5646	A>G	Non-synonymous variant	ENSCAFG00000022723	COX1	Protein-coding gene	M/V	Atg/Gtg	deleterious_low_confidence(0)
MT	5700	G>A	Non-synonymous variant	ENSCAFG00000022723	COX1	Protein-coding gene	V/M	Gta/Ata	deleterious_low_confidence(0.02)
MT	5701	T>C	Non-synonymous variant	ENSCAFG00000022723	COX1	Protein-coding gene	V/A	gTa/gCa	deleterious_low_confidence(0.03)
MT	5712	G>A	Non-synonymous variant	ENSCAFG00000022723	COX1	Protein-coding gene	A/T	Gca/Aca	deleterious_low_confidence(0.03)
MT	5715	G>A	STOP	ENSCAFG00000022723	COX1	Protein-coding gene	G/*	Gga/Aga	-
MT	5730	G>A	Non-synonymous variant	ENSCAFG00000022723	COX1	Protein-coding gene	V/M	Gta/Ata	deleterious_low_confidence(0)
MT	5738	C>A	Synonymous variant	ENSCAFG00000022723	COX1	Protein-coding gene	P	ccC/ccA	-
MT	5738	C>T	Synonymous variant	ENSCAFG00000022723	COX1	Protein-coding gene	P	ccC/ccT	-
MT	5756	G>A	Synonymous variant	ENSCAFG00000022723	COX1	Protein-coding gene	L	ctG/ctA	-
MT	5757	G>A	Non-synonymous variant	ENSCAFG00000022723	COX1	Protein-coding gene	A/T	Gcc/Acc	deleterious_low_confidence(0.04)
MT	5769	G>A	Non-synonymous variant	ENSCAFG00000022723	COX1	Protein-coding gene	A/T	Gca/Aca	deleterious_low_confidence(0.03)
MT	5770	C>T	Non-synonymous variant	ENSCAFG00000022723	COX1	Protein-coding gene	A/V	gCa/gTa	deleterious_low_confidence(0.02)
MT	5871	G>A	Non-synonymous variant	ENSCAFG00000022723	COX1	Protein-coding gene	A/T	Gca/Aca	tolerated_low_confidence(0.06)
MT	5968	C>T	Non-synonymous variant	ENSCAFG00000022723	COX1	Protein-coding gene	T/M	aCa/aTa	deleterious_low_confidence(0)
MT	6005	T>C	Synonymous variant	ENSCAFG00000022723	COX1	Protein-coding gene	F	ttT/ttC	-
MT	6009	G>A	Non-synonymous variant	ENSCAFG00000022723	COX1	Protein-coding gene	D/N	Gat/Aat	deleterious_low_confidence(0)
MT	6034	T>C	Non-synonymous variant	ENSCAFG00000022723	COX1	Protein-coding gene	I/T	aTc/aCc	deleterious_low_confidence(0.02)
MT	6065	A>G	Synonymous variant	ENSCAFG00000022723	COX1	Protein-coding gene	G	ggA/ggG	-
MT	6068	T>C	Synonymous variant	ENSCAFG00000022723	COX1	Protein-coding gene	H	caT/caC	-
MT	6108	A>C	Non-synonymous variant	ENSCAFG00000022723	COX1	Protein-coding gene	I/L	Att/Ctt	deleterious_low_confidence(0)
MT	6120	G>A	Non-synonymous variant	ENSCAFG00000022723	COX1	Protein-coding gene	V/I	Gtc/Atc	tolerated_low_confidence(0.97)
MT	6143	A>T	Non-synonymous variant	ENSCAFG00000022723	COX1	Protein-coding gene	K/N	aaA/aaT	tolerated_low_confidence(0.1)
MT	6146	G>A	Synonymous variant	ENSCAFG00000022723	COX1	Protein-coding gene	E	gaG/gaA	-
MT	6152	C>T	Synonymous variant	ENSCAFG00000022723	COX1	Protein-coding gene	F	ttC/ttT	-
MT	6154	G>A	Non-synonymous variant	ENSCAFG00000022723	COX1	Protein-coding gene	G/D	gGt/gAt	deleterious_low_confidence(0)
MT	6170	A>G	Synonymous variant	ENSCAFG00000022723	COX1	Protein-coding gene	V	gtA/gtG	-
MT	6175	C>T	Non-synonymous variant	ENSCAFG00000022723	COX1	Protein-coding gene	A/V	gCa/gTa	deleterious_low_confidence(0)
MT	6192	T>G	Non-synonymous variant	ENSCAFG00000022723	COX1	Protein-coding gene	F/V	Ttt/Gtt	tolerated_low_confidence(0.1)
MT	6257	G>A	Synonymous variant	ENSCAFG00000022723	COX1	Protein-coding gene	A	gcG/gcA	-
MT	6266	G>A	Synonymous variant	ENSCAFG00000022723	COX1	Protein-coding gene	T	acG/acA	-
MT	6270	G>A	Non-synonymous variant	ENSCAFG00000022723	COX1	Protein-coding gene	A/T	Gcc/Acc	deleterious_low_confidence(0)
MT	6302	A>G	Synonymous variant	ENSCAFG00000022723	COX1	Protein-coding gene	V	gtA/gtG	-
MT	6321	G>A	Non-synonymous variant	ENSCAFG00000022723	COX1	Protein-coding gene	A/T	Gca/Aca	deleterious_low_confidence(0.01)
MT	6351	T>C	Non-synonymous variant	ENSCAFG00000022723	COX1	Protein-coding gene	S/P	Tct/Cct	deleterious_low_confidence(0.01)
MT	6364	T>C	Non-synonymous variant	ENSCAFG00000022723	COX1	Protein-coding gene	L/P	cTa/cCa	deleterious_low_confidence(0)
MT	6377	G>A	Synonymous variant	ENSCAFG00000022723	COX1	Protein-coding gene	G	ggG/ggA	-
MT	6396	G>A	Non-synonymous variant	ENSCAFG00000022723	COX1	Protein-coding gene	V/M	Gta/Ata	tolerated_low_confidence(0.15)
MT	6401	C>A	Synonymous variant	ENSCAFG00000022723	COX1	Protein-coding gene	G	ggC/ggA	-
MT	6401	C>T	Synonymous variant	ENSCAFG00000022723	COX1	Protein-coding gene	G	ggC/ggT	-
MT	6455	T>C	Synonymous variant	ENSCAFG00000022723	COX1	Protein-coding gene	D	gaT/gaC	-
MT	6461	T>C	Synonymous variant	ENSCAFG00000022723	COX1	Protein-coding gene	Y	taT/taC	-
MT	6473	T>C	Synonymous variant	ENSCAFG00000022723	COX1	Protein-coding gene	A	gcT/gcC	-
MT	6494	A>G	Synonymous variant	ENSCAFG00000022723	COX1	Protein-coding gene	S	tcA/tcG	-
MT	6506	T>C	Synonymous variant	ENSCAFG00000022723	COX1	Protein-coding gene	V	gtT/gtC	-
MT	6518	G>A	Synonymous variant	ENSCAFG00000022723	COX1	Protein-coding gene	M	atG/atA	-
MT	6537	T>C	Non-synonymous variant	ENSCAFG00000022723	COX1	Protein-coding gene	F/L	Ttc/Ctc	deleterious_low_confidence(0.01)
MT	6554	T>C	Synonymous variant	ENSCAFG00000022723	COX1	Protein-coding gene	G	ggT/ggC	-
MT	6588	T>A	Non-synonymous variant	ENSCAFG00000022723	COX1	Protein-coding gene	F/I	Ttt/Att	deleterious_low_confidence(0)
MT	6610	T>C	Non-synonymous variant	ENSCAFG00000022723	COX1	Protein-coding gene	V/A	gTa/gCa	deleterious_low_confidence(0)
MT	6636	T>C	Non-synonymous variant	ENSCAFG00000022723	COX1	Protein-coding gene	F/L	Ttc/Ctc	deleterious_low_confidence(0)
MT	6712	C>T	Non-synonymous variant	ENSCAFG00000022723	COX1	Protein-coding gene	S/F	tCt/tTt	deleterious_low_confidence(0)
MT	6726	A>G	Non-synonymous variant	ENSCAFG00000022723	COX1	Protein-coding gene	I/V	Atc/Gtc	tolerated_low_confidence(0.06)
MT	6728	C>T	Synonymous variant	ENSCAFG00000022723	COX1	Protein-coding gene	I	atC/atT	-
MT	6731	G>A	Synonymous variant	ENSCAFG00000022723	COX1	Protein-coding gene	S	tcG/tcA	-
MT	6742	T>A	Non-synonymous variant	ENSCAFG00000022723	COX1	Protein-coding gene	V/E	gTg/gAg	deleterious_low_confidence(0)
MT	6744	A>T	Non-synonymous variant	ENSCAFG00000022723	COX1	Protein-coding gene	M/L	Atg/Ttg	tolerated_low_confidence(0.69)
MT	6752	A>G	Synonymous variant	ENSCAFG00000022723	COX1	Protein-coding gene	M	atA/atG	-
MT	6754	T>C	Non-synonymous variant	ENSCAFG00000022723	COX1	Protein-coding gene	I/T	aTt/aCt	tolerated_low_confidence(0.07)
MT	6778	C>T	Non-synonymous variant	ENSCAFG00000022723	COX1	Protein-coding gene	A/V	gCa/gTa	tolerated_low_confidence(0.61)
MT	6795	G>A	Non-synonymous variant	ENSCAFG00000022723	COX1	Protein-coding gene	A/T	Gct/Act	tolerated_low_confidence(0.13)
MT	6804	G>A	Non-synonymous variant	ENSCAFG00000022723	COX1	Protein-coding gene	E/K	Gaa/Aaa	tolerated_low_confidence(0.46)
MT	6827	G>A	Synonymous variant	ENSCAFG00000022723	COX1	Protein-coding gene	E	gaG/gaA	-
MT	6841	G>A	Non-synonymous variant	ENSCAFG00000022723	COX1	Protein-coding gene	C/Y	tGt/tAt	tolerated_low_confidence(0.6)
MT	6883	T>C	Non-synonymous variant	ENSCAFG00000022723	COX1	Protein-coding gene	I/T	aTc/aCc	tolerated_low_confidence(0.18)
MT	6907	C>T	Non-coding transcript exon variant	ENSCAFG00000022724	N/A	Non-coding tRNA gene	-	-	-
MT	6947	T>C	Non-coding transcript exon variant	ENSCAFG00000022724	N/A	Non-coding tRNA gene	-	-	-
MT	6950	T>C	Non-coding transcript exon variant	ENSCAFG00000022724	N/A	Non-coding tRNA gene	-	-	-
MT	6973	T>C	Non-coding transcript exon variant	ENSCAFG00000022725	N/A	Non-coding tRNA gene	-	-	-
MT	7003	T>C	Non-coding transcript exon variant	ENSCAFG00000022725	N/A	Non-coding tRNA gene	-	-	-
MT	7013	G>A	Non-coding transcript exon variant	ENSCAFG00000022725	N/A	Non-coding tRNA gene	-	-	-
MT	7016	A>G	Non-coding transcript exon variant	ENSCAFG00000022725	N/A	Non-coding tRNA gene	-	-	-
MT	7058	T>C	Synonymous variant	ENSCAFG00000022726	COX2	Protein-coding gene	L	Tta/Cta	-
MT	7087	G>A	Synonymous variant	ENSCAFG00000022726	COX2	Protein-coding gene	E	gaG/gaA	-
MT	7093	A>G	Synonymous variant	ENSCAFG00000022726	COX2	Protein-coding gene	L	ctA/ctG	-
MT	7145	G>A	Non-synonymous variant	ENSCAFG00000022726	COX2	Protein-coding gene	V/I	Gtt/Att	deleterious_low_confidence(0.03)
MT	7170	T>C	Non-synonymous variant	ENSCAFG00000022726	COX2	Protein-coding gene	L/S	tTg/tCg	deleterious_low_confidence(0)
MT	7184	A>G	Non-synonymous variant	ENSCAFG00000022726	COX2	Protein-coding gene	T/A	Acc/Gcc	deleterious_low_confidence(0)
MT	7214	G>A	Non-synonymous variant	ENSCAFG00000022726	COX2	Protein-coding gene	V/M	Gtg/Atg	tolerated_low_confidence(0.06)
MT	7233	T>C	Non-synonymous variant	ENSCAFG00000022726	COX2	Protein-coding gene	I/T	aTt/aCt	deleterious_low_confidence(0.02)
MT	7241	G>A	Non-synonymous variant	ENSCAFG00000022726	COX2	Protein-coding gene	A/T	Gcc/Acc	deleterious_low_confidence(0.02)
MT	7267	A>G	Synonymous variant	ENSCAFG00000022726	COX2	Protein-coding gene	L	ctA/ctG	-
MT	7295	G>A	Non-synonymous variant	ENSCAFG00000022726	COX2	Protein-coding gene	D/N	Gac/Aac	deleterious_low_confidence(0)
MT	7322	G>A	Non-synonymous variant	ENSCAFG00000022726	COX2	Protein-coding gene	V/M	Gtg/Atg	deleterious_low_confidence(0.03)
MT	7324	G>A	Synonymous variant	ENSCAFG00000022726	COX2	Protein-coding gene	V	gtG/gtA	-
MT	7327	A>T	Non-synonymous variant	ENSCAFG00000022726	COX2	Protein-coding gene	K/N	aaA/aaT	deleterious_low_confidence(0)
MT	7360	A>G	Synonymous variant	ENSCAFG00000022726	COX2	Protein-coding gene	E	gaA/gaG	-
MT	7378	C>T	Synonymous variant	ENSCAFG00000022726	COX2	Protein-coding gene	D	gaC/gaT	-
MT	7384	C>T	Synonymous variant	ENSCAFG00000022726	COX2	Protein-coding gene	N	aaC/aaT	-
MT	7400	A>G	Non-synonymous variant	ENSCAFG00000022726	COX2	Protein-coding gene	I/V	Atc/Gtc	tolerated_low_confidence(0.59)
MT	7401	T>C	Non-synonymous variant	ENSCAFG00000022726	COX2	Protein-coding gene	I/T	aTc/aCc	tolerated_low_confidence(0.43)
MT	7442	G>A	Non-synonymous variant	ENSCAFG00000022726	COX2	Protein-coding gene	E/K	Gaa/Aaa	deleterious_low_confidence(0)
MT	7453	C>T	Synonymous variant	ENSCAFG00000022726	COX2	Protein-coding gene	N	aaC/aaT	-
MT	7457	G>A	Non-synonymous variant	ENSCAFG00000022726	COX2	Protein-coding gene	V/I	Gtt/Att	deleterious_low_confidence(0.04)
MT	7465	C>T	Synonymous variant	ENSCAFG00000022726	COX2	Protein-coding gene	L	ctC/ctT	-
MT	7504	A>T	Non-synonymous variant	ENSCAFG00000022726	COX2	Protein-coding gene	E/D	gaA/gaT	tolerated_low_confidence(0.16)
MT	7507	C>T	Synonymous variant	ENSCAFG00000022726	COX2	Protein-coding gene	D	gaC/gaT	-
MT	7508	G>A	Non-synonymous variant	ENSCAFG00000022726	COX2	Protein-coding gene	V/I	Gtt/Att	deleterious_low_confidence(0)
MT	7528	T>C	Synonymous variant	ENSCAFG00000022726	COX2	Protein-coding gene	V	gtT/gtC	-
MT	7539	G>A	Non-synonymous variant	ENSCAFG00000022726	COX2	Protein-coding gene	G/D	gGt/gAt	deleterious_low_confidence(0)
MT	7590	C>T	Non-synonymous variant	ENSCAFG00000022726	COX2	Protein-coding gene	A/V	gCc/gTc	tolerated_low_confidence(0.5)
MT	7591	C>A	Synonymous variant	ENSCAFG00000022726	COX2	Protein-coding gene	A	gcC/gcA	-
MT	7593	T>C	Non-synonymous variant	ENSCAFG00000022726	COX2	Protein-coding gene	M/T	aTa/aCa	tolerated_low_confidence(0.76)
MT	7682	T>C	Non-synonymous variant	ENSCAFG00000022726	COX2	Protein-coding gene	S/P	Tct/Cct	tolerated_low_confidence(0.21)
MT	7693	G>A	Synonymous variant	ENSCAFG00000022726	COX2	Protein-coding gene	E	gaG/gaA	-
MT	7699	A>G	Synonymous variant	ENSCAFG00000022726	COX2	Protein-coding gene	W	tgA/tgG	-
MT	7729	T>C	Non-coding	N/A	N/A	N/A	-	-	-
MT	7779	G>A	Non-coding transcript exon variant	ENSCAFG00000022727	N/A	Non-coding tRNA gene	-	-	-
MT	7837	T>C	Non-synonymous variant	ENSCAFG00000022728	ATP8	Protein-coding gene	M/T	aTa/aCa	tolerated(1)
MT	7913	G>A	Synonymous variant	ENSCAFG00000022728	ATP8	Protein-coding gene	P	ccG/ccA	-
MT	7919	C>T	Synonymous variant	ENSCAFG00000022728	ATP8	Protein-coding gene	T	acC/acT	-
MT	7926	G>A	Non-synonymous variant	ENSCAFG00000022728	ATP8	Protein-coding gene	A/T	Gct/Act	tolerated(1)
MT	7938	G>A	Non-synonymous variant	ENSCAFG00000022728	ATP8	Protein-coding gene	G/S	Ggt/Agt	tolerated(0.11)
MT	8041	C>T	Synonymous variant	ENSCAFG00000022729	ATP6	Protein-coding gene	F	ttC/ttT	-
MT	8067	G>A	Non-synonymous variant	ENSCAFG00000022729	ATP6	Protein-coding gene	S/N	aGt/aAt	tolerated(0.87)
MT	8086	G>A	Synonymous variant	ENSCAFG00000022729	ATP6	Protein-coding gene	R	cgG/cgA	-
MT	8145	A>G	Non-synonymous variant	ENSCAFG00000022729	ATP6	Protein-coding gene	H/R	cAt/cGt	deleterious_low_confidence(0.02)
MT	8173	C>T	Synonymous variant	ENSCAFG00000022729	ATP6	Protein-coding gene	L	ctC/ctT	-
MT	8180	A>G	Non-synonymous variant	ENSCAFG00000022729	ATP6	Protein-coding gene	M/V	Ata/Gta	tolerated(0.42)
MT	8192	C>T	Synonymous variant	ENSCAFG00000022729	ATP6	Protein-coding gene	L	Cta/Tta	-
MT	8213	C>A	Non-synonymous variant	ENSCAFG00000022729	ATP6	Protein-coding gene	L/M	Cta/Ata	tolerated(0.25)
MT	8234	T>G	Non-synonymous variant	ENSCAFG00000022729	ATP6	Protein-coding gene	S/A	Tca/Gca	tolerated(0.06)
MT	8236	A>T	Synonymous variant	ENSCAFG00000022729	ATP6	Protein-coding gene	S	tcA/tcT	-
MT	8242	G>A	Synonymous variant	ENSCAFG00000022729	ATP6	Protein-coding gene	T	acG/acA	-
MT	8265	A>G	Non-synonymous variant	ENSCAFG00000022729	ATP6	Protein-coding gene	N/S	aAc/aGc	deleterious(0.01)
MT	8276	G>A	Non-synonymous variant	ENSCAFG00000022729	ATP6	Protein-coding gene	A/T	Gca/Aca	deleterious(0)
MT	8281	T>C	Synonymous variant	ENSCAFG00000022729	ATP6	Protein-coding gene	I	atT/atC	-
MT	8296	G>A	Synonymous variant	ENSCAFG00000022729	ATP6	Protein-coding gene	G	ggG/ggA	-
MT	8297	A>G	Non-synonymous variant	ENSCAFG00000022729	ATP6	Protein-coding gene	T/A	Aca/Gca	tolerated(0.11)
MT	8333	T>C	Non-synonymous variant	ENSCAFG00000022729	ATP6	Protein-coding gene	S/P	Tcc/Ccc	deleterious(0)
MT	8336	T>C	Synonymous variant	ENSCAFG00000022729	ATP6	Protein-coding gene	L	Tta/Cta	-
MT	8368	C>T	Synonymous variant	ENSCAFG00000022729	ATP6	Protein-coding gene	L	ctC/ctT	-
MT	8408	C>T	Synonymous variant	ENSCAFG00000022729	ATP6	Protein-coding gene	L	Cta/Tta	-
MT	8426	G>A	Non-synonymous variant	ENSCAFG00000022729	ATP6	Protein-coding gene	A/T	Gct/Act	deleterious(0.03)
MT	8457	C>A	Non-synonymous variant	ENSCAFG00000022729	ATP6	Protein-coding gene	T/N	aCt/aAt	deleterious(0)
MT	8470	C>T	Synonymous variant	ENSCAFG00000022729	ATP6	Protein-coding gene	L	ctC/ctT	-
MT	8489	G>A	STOP	ENSCAFG00000022729	ATP6	Protein-coding gene	G/*	Ggg/Agg	-
MT	8492	G>A	Non-synonymous variant	ENSCAFG00000022729	ATP6	Protein-coding gene	A/T	Gct/Act	tolerated(0.11)
MT	8495	A>G	Non-synonymous variant	ENSCAFG00000022729	ATP6	Protein-coding gene	T/A	Acc/Gcc	tolerated(0.57)
MT	8514	T>C	Non-synonymous variant	ENSCAFG00000022729	ATP6	Protein-coding gene	I/T	aTt/aCt	tolerated_low_confidence(0.19)
MT	8517	G>A	Non-synonymous variant	ENSCAFG00000022729	ATP6	Protein-coding gene	S/N	aGc/aAc	tolerated(0.37)
MT	8565	T>C	Non-synonymous variant	ENSCAFG00000022729	ATP6	Protein-coding gene	I/T	aTc/aCc	tolerated_low_confidence(0.1)
MT	8567	C>T	Synonymous variant	ENSCAFG00000022729	ATP6	Protein-coding gene	L	Cta/Tta	-
MT	8569	A>G	Synonymous variant	ENSCAFG00000022729	ATP6	Protein-coding gene	L	ctA/ctG	-
MT	8581	T>C	Synonymous variant	ENSCAFG00000022729	ATP6	Protein-coding gene	V	gtT/gtC	-
MT	8586	T>C	Non-synonymous variant	ENSCAFG00000022729	ATP6	Protein-coding gene	L/S	tTa/tCa	deleterious_low_confidence(0)
MT	8603	T>C	Non-synonymous variant	ENSCAFG00000022729	ATP6	Protein-coding gene	F/L	Ttt/Ctt	deleterious_low_confidence(0)
MT	8609	T>C	Synonymous variant	ENSCAFG00000022729	ATP6	Protein-coding gene	L	Tta/Cta	-
MT	8611	A>G	Synonymous variant	ENSCAFG00000022729	ATP6	Protein-coding gene	L	ttA/ttG	-
MT	8658	T>C	Synonymous variant	ENSCAFG00000022730	MT-CO3	Protein-coding gene	T	acT/acC	-
MT	8662	G>A	Non-synonymous variant	ENSCAFG00000022730	MT-CO3	Protein-coding gene	A/T	Gct/Act	tolerated_low_confidence(0.09)
MT	8664	T>C	Synonymous variant	ENSCAFG00000022730	MT-CO3	Protein-coding gene	A	gcT/gcC	-
MT	8668	C>T	Non-synonymous variant	ENSCAFG00000022730	MT-CO3	Protein-coding gene	H/Y	Cac/Tac	deleterious_low_confidence(0)
MT	8697	G>A	Synonymous variant	ENSCAFG00000022730	MT-CO3	Protein-coding gene	L	ctG/ctA	-
MT	8699	C>T	Non-synonymous variant	ENSCAFG00000022730	MT-CO3	Protein-coding gene	T/M	aCa/aTa	deleterious_low_confidence(0.03)
MT	8725	A>T	Non-synonymous variant	ENSCAFG00000022730	MT-CO3	Protein-coding gene	T/S	Aca/Tca	deleterious_low_confidence(0)
MT	8760	A>G	Synonymous variant	ENSCAFG00000022730	MT-CO3	Protein-coding gene	S	tcA/tcG	-
MT	8773	A>G	Non-synonymous variant	ENSCAFG00000022730	MT-CO3	Protein-coding gene	T/A	Aca/Gca	tolerated_low_confidence(0.61)
MT	8807	G>A	Non-synonymous variant	ENSCAFG00000022730	MT-CO3	Protein-coding gene	C/Y	tGc/tAc	tolerated_low_confidence(1)
MT	8808	C>T	Synonymous variant	ENSCAFG00000022730	MT-CO3	Protein-coding gene	C	tgC/tgT	-
MT	8817	A>G	Synonymous variant	ENSCAFG00000022730	MT-CO3	Protein-coding gene	W	tgA/tgG	-
MT	8822	A>G	Non-synonymous variant	ENSCAFG00000022730	MT-CO3	Protein-coding gene	D/G	gAt/gGt	deleterious_low_confidence(0)
MT	8864	T>C	Non-synonymous variant	ENSCAFG00000022730	MT-CO3	Protein-coding gene	I/T	aTt/aCt	tolerated_low_confidence(0.21)
MT	8882	G>A	Non-synonymous variant	ENSCAFG00000022730	MT-CO3	Protein-coding gene	R/Q	cGa/cAa	deleterious_low_confidence(0)
MT	8915	T>C	Non-synonymous variant	ENSCAFG00000022730	MT-CO3	Protein-coding gene	V/A	gTa/gCa	deleterious_low_confidence(0.04)
MT	8930	G>A	Non-synonymous variant	ENSCAFG00000022730	MT-CO3	Protein-coding gene	G/D	gGc/gAc	deleterious_low_confidence(0)
MT	8961	A>G	Synonymous variant	ENSCAFG00000022730	MT-CO3	Protein-coding gene	L	ctA/ctG	-
MT	8962	G>A	Non-synonymous variant	ENSCAFG00000022730	MT-CO3	Protein-coding gene	A/T	Gcc/Acc	deleterious_low_confidence(0.03)
MT	8965	C>T	Non-synonymous variant	ENSCAFG00000022730	MT-CO3	Protein-coding gene	P/S	Cct/Tct	deleterious_low_confidence(0.01)
MT	8974	G>A	Non-synonymous variant	ENSCAFG00000022730	MT-CO3	Protein-coding gene	E/K	Gaa/Aaa	deleterious_low_confidence(0.01)
MT	8982	G>A	Synonymous variant	ENSCAFG00000022730	MT-CO3	Protein-coding gene	G	ggG/ggA	-
MT	9001	G>A	Non-synonymous variant	ENSCAFG00000022730	MT-CO3	Protein-coding gene	G/S	Ggc/Agc	deleterious_low_confidence(0.01)
MT	9035	T>C	Non-synonymous variant	ENSCAFG00000022730	MT-CO3	Protein-coding gene	L/P	cTa/cCa	deleterious_low_confidence(0)
MT	9058	G>A	Non-synonymous variant	ENSCAFG00000022730	MT-CO3	Protein-coding gene	A/T	Gcc/Acc	deleterious_low_confidence(0.05)
MT	9064	G>A	STOP	ENSCAFG00000022730	MT-CO3	Protein-coding gene	G/*	Gga/Aga	-
MT	9107	A>G	Non-synonymous variant	ENSCAFG00000022730	MT-CO3	Protein-coding gene	N/S	aAt/aGt	tolerated_low_confidence(0.1)
MT	9110	G>A	Non-synonymous variant	ENSCAFG00000022730	MT-CO3	Protein-coding gene	R/H	cGc/cAc	tolerated_low_confidence(0.1)
MT	9120	A>G	Synonymous variant	ENSCAFG00000022730	MT-CO3	Protein-coding gene	M	atA/atG	-
MT	9134	T>C	Non-synonymous variant	ENSCAFG00000022730	MT-CO3	Protein-coding gene	F/S	tTc/tCc	tolerated_low_confidence(0.48)
MT	9152	G>A	Non-synonymous variant	ENSCAFG00000022730	MT-CO3	Protein-coding gene	G/D	gGc/gAc	deleterious_low_confidence(0.02)
MT	9153	C>T	Synonymous variant	ENSCAFG00000022730	MT-CO3	Protein-coding gene	G	ggC/ggT	-
MT	9154	G>A	Non-synonymous variant	ENSCAFG00000022730	MT-CO3	Protein-coding gene	V/M	Gta/Ata	tolerated_low_confidence(0.08)
MT	9191	A>T	Non-synonymous variant	ENSCAFG00000022730	MT-CO3	Protein-coding gene	E/V	gAg/gTg	deleterious_low_confidence(0)
MT	9211	G>A	Non-synonymous variant	ENSCAFG00000022730	MT-CO3	Protein-coding gene	D/N	Gat/Aat	deleterious_low_confidence(0)
MT	9217	G>A	Non-synonymous variant	ENSCAFG00000022730	MT-CO3	Protein-coding gene	V/M	Gta/Ata	deleterious_low_confidence(0)
MT	9241	G>A	Non-synonymous variant	ENSCAFG00000022730	MT-CO3	Protein-coding gene	A/T	Gcc/Acc	tolerated_low_confidence(0.05)
MT	9274	G>A	Non-synonymous variant	ENSCAFG00000022730	MT-CO3	Protein-coding gene	G/S	Ggc/Agc	deleterious_low_confidence(0)
MT	9278	C>T	Non-synonymous variant	ENSCAFG00000022730	MT-CO3	Protein-coding gene	S/F	tCt/tTt	deleterious_low_confidence(0)
MT	9289	A>G	Non-synonymous variant	ENSCAFG00000022730	MT-CO3	Protein-coding gene	I/V	Atc/Gtc	tolerated_low_confidence(0.29)
MT	9314	A>T	Non-synonymous variant	ENSCAFG00000022730	MT-CO3	Protein-coding gene	Y/F	tAc/tTc	tolerated_low_confidence(0.78)
MT	9372	C>T	Synonymous variant	ENSCAFG00000022730	MT-CO3	Protein-coding gene	H	caC/caT	-
MT	9376	G>A	Non-synonymous variant	ENSCAFG00000022730	MT-CO3	Protein-coding gene	V/I	Gtt/Att	deleterious_low_confidence(0)
MT	9385	G>A	Non-synonymous variant	ENSCAFG00000022730	MT-CO3	Protein-coding gene	V/I	Gtc/Atc	tolerated_low_confidence(0.07)
MT	9390	G>A	Synonymous variant	ENSCAFG00000022730	MT-CO3	Protein-coding gene	W	tgG/tgA	-
MT	9452	T>C	Non-coding transcript exon variant	ENSCAFG00000022731	N/A	Non-coding tRNA gene	-	-	-
MT	9478	T>C	Non-coding transcript exon variant	ENSCAFG00000022731	N/A	Non-coding tRNA gene	-	-	-
MT	9483	C>T	Non-coding transcript exon variant	ENSCAFG00000022731	N/A	Non-coding tRNA gene	-	-	-
MT	9513	T>C	Synonymous variant	ENSCAFG00000022732	ND3	Protein-coding gene	T	acT/acC	-
MT	9616	T>C	Non-synonymous variant	ENSCAFG00000022732	ND3	Protein-coding gene	F/L	Ttt/Ctt	deleterious_low_confidence(0)
MT	9693	C>T	Synonymous variant	ENSCAFG00000022732	ND3	Protein-coding gene	D	gaC/gaT	-
MT	9697	G>A	Non-synonymous variant	ENSCAFG00000022732	ND3	Protein-coding gene	E/K	Gaa/Aaa	deleterious_low_confidence(0)
MT	9711	A>G	Synonymous variant	ENSCAFG00000022732	ND3	Protein-coding gene	L	ctA/ctG	-
MT	9725	G>C	Non-synonymous variant	ENSCAFG00000022732	ND3	Protein-coding gene	W/S	tGa/tCa	deleterious_low_confidence(0)
MT	9729	G>A	Synonymous variant	ENSCAFG00000022732	ND3	Protein-coding gene	A	gcG/gcA	-
MT	9744	G>A	Synonymous variant	ENSCAFG00000022732	ND3	Protein-coding gene	K	aaG/aaA	-
MT	9762	C>T	Synonymous variant	ENSCAFG00000022732	ND3	Protein-coding gene	I	atC/atT	-
MT	9786	C>T	Synonymous variant	ENSCAFG00000022732	ND3	Protein-coding gene	L	ctC/ctT	-
MT	9790	G>A	Non-synonymous variant	ENSCAFG00000022732	ND3	Protein-coding gene	A/T	Gct/Act	tolerated_low_confidence(1)
MT	9793	G>A	Non-synonymous variant	ENSCAFG00000022732	ND3	Protein-coding gene	A/T	Gcg/Acg	deleterious_low_confidence(0.02)
MT	9795	G>A	Synonymous variant	ENSCAFG00000022732	ND3	Protein-coding gene	A	gcG/gcA	-
MT	9802	G>A	Non-synonymous variant	ENSCAFG00000022732	ND3	Protein-coding gene	A/T	Gcg/Acg	tolerated_low_confidence(0.09)
MT	9804	G>A	Synonymous variant	ENSCAFG00000022732	ND3	Protein-coding gene	A	gcG/gcA	-
MT	9804	G>C	Synonymous variant	ENSCAFG00000022732	ND3	Protein-coding gene	A	gcG/gcC	-
MT	9810	A>G	Synonymous variant	ENSCAFG00000022732	ND3	Protein-coding gene	E	gaA/gaG	-
MT	9822	G>A	Synonymous variant	ENSCAFG00000022732	ND3	Protein-coding gene	K	aaG/aaA	-
MT	9825	G>A	Synonymous variant	ENSCAFG00000022732	ND3	Protein-coding gene	G	ggG/ggA	-
MT	9838	G>A	Non-synonymous variant	ENSCAFG00000022732	ND3	Protein-coding gene	E/K	Gaa/Aaa	deleterious_low_confidence(0.02)
MT	9858	G>A	Non-coding transcript exon variant	ENSCAFG00000022733	N/A	Non-coding tRNA gene	-	-	-
MT	9896	T>C	Non-coding transcript exon variant	ENSCAFG00000022733	N/A	Non-coding tRNA gene	-	-	-
MT	9934	C>T	Synonymous variant	ENSCAFG00000022734	ND4L	Protein-coding gene	I	atC/atT	-
MT	9938	C>A	Non-synonymous variant	ENSCAFG00000022734	ND4L	Protein-coding gene	L/M	Ctg/Atg	tolerated(0.31)
MT	9940	G>A	Synonymous variant	ENSCAFG00000022734	ND4L	Protein-coding gene	L	ctG/ctA	-
MT	9994	A>T	Synonymous variant	ENSCAFG00000022734	ND4L	Protein-coding gene	S	tcA/tcT	-
MT	10014	G>A	Non-synonymous variant	ENSCAFG00000022734	ND4L	Protein-coding gene	G/D	gGc/gAc	deleterious(0)
MT	10050	C>T	Non-synonymous variant	ENSCAFG00000022734	ND4L	Protein-coding gene	T/I	aCt/aTt	tolerated(0.55)
MT	10080	G>A	Non-synonymous variant	ENSCAFG00000022734	ND4L	Protein-coding gene	S/N	aGc/aAc	tolerated(0.47)
MT	10086	T>A	Non-synonymous variant	ENSCAFG00000022734	ND4L	Protein-coding gene	M/K	aTa/aAa	tolerated(0.06)
MT	10092	T>C	Non-synonymous variant	ENSCAFG00000022734	ND4L	Protein-coding gene	I/T	aTc/aCc	deleterious(0.01)
MT	10112	G>A	Non-synonymous variant	ENSCAFG00000022734	ND4L	Protein-coding gene	A/T	Gcc/Acc	deleterious(0.01)
MT	10149	T>C	Non-synonymous variant	ENSCAFG00000022734	ND4L	Protein-coding gene	M/T	aTa/aCa	tolerated(0.21)
MT	10175	T>C	Non-synonymous variant	ENSCAFG00000022734	ND4L	Protein-coding gene	Y/H	Tac/Cac	tolerated(0.59)
MT	10211	T>C	Non-synonymous variant	ENSCAFG00000022735	ND4	Protein-coding gene	I/T	aTt/aCt	deleterious_low_confidence(0.02)
MT	10293	T>C	Synonymous variant	ENSCAFG00000022735	ND4	Protein-coding gene	G	ggT/ggC	-
MT	10304	G>A	Non-synonymous variant	ENSCAFG00000022735	ND4	Protein-coding gene	S/N	aGc/aAc	tolerated_low_confidence(0.08)
MT	10313	G>A	Non-synonymous variant	ENSCAFG00000022735	ND4	Protein-coding gene	S/N	aGc/aAc	deleterious_low_confidence(0.01)
MT	10315	T>C	Synonymous variant	ENSCAFG00000022735	ND4	Protein-coding gene	L	Tta/Cta	-
MT	10331	A>T	Non-synonymous variant	ENSCAFG00000022735	ND4	Protein-coding gene	Q/L	cAa/cTa	tolerated_low_confidence(0.39)
MT	10333	C>T	Non-synonymous variant	ENSCAFG00000022735	ND4	Protein-coding gene	P/S	Cca/Tca	tolerated_low_confidence(0.6)
MT	10337	A>T	Non-synonymous variant	ENSCAFG00000022735	ND4	Protein-coding gene	N/I	aAt/aTt	tolerated_low_confidence(0.16)
MT	10339	G>A	Non-synonymous variant	ENSCAFG00000022735	ND4	Protein-coding gene	D/N	Gat/Aat	tolerated_low_confidence(0.42)
MT	10357	T>C	Non-synonymous variant	ENSCAFG00000022735	ND4	Protein-coding gene	S/P	Tcc/Ccc	deleterious_low_confidence(0.01)
MT	10376	A>G	Non-synonymous variant	ENSCAFG00000022735	ND4	Protein-coding gene	D/G	gAt/gGt	deleterious_low_confidence(0)
MT	10386	G>A	Synonymous variant	ENSCAFG00000022735	ND4	Protein-coding gene	S	tcG/tcA	-
MT	10461	A>G	Synonymous variant	ENSCAFG00000022735	ND4	Protein-coding gene	E	gaA/gaG	-
MT	10463	C>A	Non-synonymous variant	ENSCAFG00000022735	ND4	Protein-coding gene	P/H	cCc/cAc	deleterious_low_confidence(0.03)
MT	10467	A>T	Non-synonymous variant	ENSCAFG00000022735	ND4	Protein-coding gene	L/F	ttA/ttT	tolerated_low_confidence(0.46)
MT	10487	T>C	Non-synonymous variant	ENSCAFG00000022735	ND4	Protein-coding gene	I/T	aTt/aCt	deleterious_low_confidence(0.01)
MT	10497	A>T	Synonymous variant	ENSCAFG00000022735	ND4	Protein-coding gene	L	ctA/ctT	-
MT	10527	T>C	Synonymous variant	ENSCAFG00000022735	ND4	Protein-coding gene	T	acT/acC	-
MT	10562	T>C	Non-synonymous variant	ENSCAFG00000022735	ND4	Protein-coding gene	L/P	cTa/cCa	deleterious_low_confidence(0.01)
MT	10598	T>C	Non-synonymous variant	ENSCAFG00000022735	ND4	Protein-coding gene	I/T	aTt/aCt	deleterious_low_confidence(0)
MT	10611	A>T	Synonymous variant	ENSCAFG00000022735	ND4	Protein-coding gene	G	ggA/ggT	-
MT	10618	A>T	Non-synonymous variant	ENSCAFG00000022735	ND4	Protein-coding gene	T/S	Act/Tct	deleterious_low_confidence(0.04)
MT	10666	G>T	Non-synonymous variant	ENSCAFG00000022735	ND4	Protein-coding gene	G/W	Gga/Tga	deleterious_low_confidence(0)
MT	10668	A>G	Synonymous variant	ENSCAFG00000022735	ND4	Protein-coding gene	G	ggA/ggG	-
MT	10682	T>C	Non-synonymous variant	ENSCAFG00000022735	ND4	Protein-coding gene	L/P	cTa/cCa	deleterious_low_confidence(0)
MT	10700	T>C	Non-synonymous variant	ENSCAFG00000022735	ND4	Protein-coding gene	I/T	aTc/aCc	tolerated_low_confidence(0.34)
MT	10713	G>A	Synonymous variant	ENSCAFG00000022735	ND4	Protein-coding gene	M	atG/atA	-
MT	10735	A>G	Non-synonymous variant	ENSCAFG00000022735	ND4	Protein-coding gene	I/V	Att/Gtt	deleterious_low_confidence(0.05)
MT	10743	C>T	Synonymous variant	ENSCAFG00000022735	ND4	Protein-coding gene	Y	taC/taT	-
MT	10747	A>G	Non-synonymous variant	ENSCAFG00000022735	ND4	Protein-coding gene	I/V	Atc/Gtc	tolerated_low_confidence(0.61)
MT	10754	C>T	Non-synonymous variant	ENSCAFG00000022735	ND4	Protein-coding gene	P/L	cCt/cTt	tolerated_low_confidence(0.21)
MT	10789	C>T	Synonymous variant	ENSCAFG00000022735	ND4	Protein-coding gene	L	Ctg/Ttg	-
MT	10804	G>A	Non-synonymous variant	ENSCAFG00000022735	ND4	Protein-coding gene	A/T	Gca/Aca	deleterious_low_confidence(0)
MT	10842	G>A	Synonymous variant	ENSCAFG00000022735	ND4	Protein-coding gene	L	ttG/ttA	-
MT	10935	A>T	Synonymous variant	ENSCAFG00000022735	ND4	Protein-coding gene	R	cgA/cgT	-
MT	10944	C>T	Synonymous variant	ENSCAFG00000022735	ND4	Protein-coding gene	T	acC/acT	-
MT	10953	T>C	Synonymous variant	ENSCAFG00000022735	ND4	Protein-coding gene	N	aaT/aaC	-
MT	10992	G>A	Synonymous variant	ENSCAFG00000022735	ND4	Protein-coding gene	L	ttG/ttA	-
MT	11050	T>C	Non-synonymous variant	ENSCAFG00000022735	ND4	Protein-coding gene	S/P	Tcc/Ccc	deleterious_low_confidence(0)
MT	11082	G>A	Synonymous variant	ENSCAFG00000022735	ND4	Protein-coding gene	M	atG/atA	-
MT	11096	T>C	Non-synonymous variant	ENSCAFG00000022735	ND4	Protein-coding gene	V/A	gTa/gCa	tolerated_low_confidence(0.68)
MT	11098	G>A	Non-synonymous variant	ENSCAFG00000022735	ND4	Protein-coding gene	A/T	Gcg/Acg	deleterious_low_confidence(0)
MT	11100	G>A	Synonymous variant	ENSCAFG00000022735	ND4	Protein-coding gene	A	gcG/gcA	-
MT	11102	T>C	Non-synonymous variant	ENSCAFG00000022735	ND4	Protein-coding gene	V/A	gTt/gCt	tolerated_low_confidence(0.24)
MT	11123	G>A	Non-synonymous variant	ENSCAFG00000022735	ND4	Protein-coding gene	S/N	aGt/aAt	deleterious_low_confidence(0)
MT	11131	G>A	Non-synonymous variant	ENSCAFG00000022735	ND4	Protein-coding gene	G/S	Ggt/Agt	deleterious_low_confidence(0)
MT	11140	G>A	Non-synonymous variant	ENSCAFG00000022735	ND4	Protein-coding gene	A/T	Gct/Act	tolerated_low_confidence(0.58)
MT	11158	G>A	Non-synonymous variant	ENSCAFG00000022735	ND4	Protein-coding gene	G/S	Ggt/Agt	deleterious_low_confidence(0.02)
MT	11163	A>G	Synonymous variant	ENSCAFG00000022735	ND4	Protein-coding gene	L	ttA/ttG	-
MT	11188	G>A	Non-synonymous variant	ENSCAFG00000022735	ND4	Protein-coding gene	A/T	Gcc/Acc	deleterious_low_confidence(0)
MT	11247	A>T	Non-synonymous variant	ENSCAFG00000022735	ND4	Protein-coding gene	Q/H	caA/caT	deleterious_low_confidence(0.02)
MT	11263	A>G	Non-synonymous variant	ENSCAFG00000022735	ND4	Protein-coding gene	M/V	Ata/Gta	deleterious_low_confidence(0)
MT	11266	G>A	Non-synonymous variant	ENSCAFG00000022735	ND4	Protein-coding gene	A/T	Gca/Aca	tolerated_low_confidence(0.22)
MT	11269	G>A	Non-synonymous variant	ENSCAFG00000022735	ND4	Protein-coding gene	A/T	Gcc/Acc	tolerated_low_confidence(1)
MT	11341	G>A	Non-synonymous variant	ENSCAFG00000022735	ND4	Protein-coding gene	V/M	Gta/Ata	deleterious_low_confidence(0)
MT	11346	G>T	Synonymous variant	ENSCAFG00000022735	ND4	Protein-coding gene	V	gtG/gtT	-
MT	11350	T>C	Non-synonymous variant	ENSCAFG00000022735	ND4	Protein-coding gene	S/P	Tcc/Ccc	deleterious_low_confidence(0.01)
MT	11394	T>A	Non-synonymous variant	ENSCAFG00000022735	ND4	Protein-coding gene	I/M	atT/atA	tolerated_low_confidence(0.1)
MT	11399	T>C	Non-synonymous variant	ENSCAFG00000022735	ND4	Protein-coding gene	I/T	aTt/aCt	tolerated_low_confidence(1)
MT	11410	G>A	Non-synonymous variant	ENSCAFG00000022735	ND4	Protein-coding gene	A/T	Gcc/Acc	deleterious_low_confidence(0.02)
MT	11425	T>C	Non-synonymous variant	ENSCAFG00000022735	ND4	Protein-coding gene	Y/H	Tat/Cat	tolerated_low_confidence(0.38)
MT	11459	C>T	Non-synonymous variant	ENSCAFG00000022735	ND4	Protein-coding gene	S/F	tCc/tTc	deleterious_low_confidence(0.01)
MT	11468	T>C	Non-synonymous variant	ENSCAFG00000022735	ND4	Protein-coding gene	I/T	aTc/aCc	tolerated_low_confidence(0.39)
MT	11512	A>G	Non-synonymous variant	ENSCAFG00000022735	ND4	Protein-coding gene	T/A	Acc/Gcc	tolerated_low_confidence(1)
MT	11567	G>A	Non-synonymous variant	ENSCAFG00000022735	ND4	Protein-coding gene	G/D	gGt/gAt	deleterious_low_confidence(0)
MT	11586	T>C	Non-coding transcript exon variant	ENSCAFG00000022736	N/A	Non-coding tRNA gene	-	-	-
MT	11591	T>C	Non-coding transcript exon variant	ENSCAFG00000022736	N/A	Non-coding tRNA gene	-	-	-
MT	11614	T>C	Non-coding transcript exon variant	ENSCAFG00000022736	N/A	Non-coding tRNA gene	-	-	-
MT	11643	T>C	Non-coding transcript exon variant	ENSCAFG00000022736	N/A	Non-coding tRNA gene	-	-	-
MT	11657	C>A	Non-coding transcript exon variant	ENSCAFG00000022737	N/A	Non-coding tRNA gene	-	-	-
MT	11686	G>A	Non-coding transcript exon variant	ENSCAFG00000022737	N/A	Non-coding tRNA gene	-	-	-
MT	11726	T>C	Non-coding transcript exon variant	ENSCAFG00000022738	N/A	Non-coding tRNA gene	-	-	-
MT	11728	A>G	Non-coding transcript exon variant	ENSCAFG00000022738	N/A	Non-coding tRNA gene	-	-	-
MT	11754	T>C	Non-coding transcript exon variant	ENSCAFG00000022738	N/A	Non-coding tRNA gene	-	-	-
MT	11800	T>C	Non-synonymous variant	ENSCAFG00000022739	MT-ND5	Protein-coding gene	M/T	aTa/aCa	tolerated_low_confidence(0.72)
MT	11813	A>G	Synonymous variant	ENSCAFG00000022739	MT-ND5	Protein-coding gene	L	ctA/ctG	-
MT	11814	G>A	Non-synonymous variant	ENSCAFG00000022739	MT-ND5	Protein-coding gene	V/I	Gtt/Att	tolerated_low_confidence(1)
MT	11825	T>C	Synonymous variant	ENSCAFG00000022739	MT-ND5	Protein-coding gene	T	acT/acC	-
MT	11866	A>T	Non-synonymous variant	ENSCAFG00000022739	MT-ND5	Protein-coding gene	K/M	aAg/aTg	tolerated_low_confidence(0.16)
MT	11904	G>A	Non-synonymous variant	ENSCAFG00000022739	MT-ND5	Protein-coding gene	A/T	Gcg/Acg	deleterious_low_confidence(0.05)
MT	11924	T>C	Synonymous variant	ENSCAFG00000022739	MT-ND5	Protein-coding gene	I	atT/atC	-
MT	11945	C>T	Synonymous variant	ENSCAFG00000022739	MT-ND5	Protein-coding gene	Y	taC/taT	-
MT	11965	T>C	Non-synonymous variant	ENSCAFG00000022739	MT-ND5	Protein-coding gene	I/T	aTt/aCt	tolerated_low_confidence(0.17)
MT	11975	G>A	Synonymous variant	ENSCAFG00000022739	MT-ND5	Protein-coding gene	W	tgG/tgA	-
MT	12006	T>C	Non-synonymous variant	ENSCAFG00000022739	MT-ND5	Protein-coding gene	S/P	Tcc/Ccc	deleterious_low_confidence(0)
MT	12013	G>A	Non-synonymous variant	ENSCAFG00000022739	MT-ND5	Protein-coding gene	S/N	aGt/aAt	tolerated_low_confidence(0.08)
MT	12042	T>C	Non-synonymous variant	ENSCAFG00000022739	MT-ND5	Protein-coding gene	F/L	Ttt/Ctt	deleterious_low_confidence(0.01)
MT	12092	A>G	Synonymous variant	ENSCAFG00000022739	MT-ND5	Protein-coding gene	M	atA/atG	-
MT	12107	C>T	Synonymous variant	ENSCAFG00000022739	MT-ND5	Protein-coding gene	S	tcC/tcT	-
MT	12108	G>A	Non-synonymous variant	ENSCAFG00000022739	MT-ND5	Protein-coding gene	D/N	Gat/Aat	deleterious_low_confidence(0)
MT	12115	A>G	Non-synonymous variant	ENSCAFG00000022739	MT-ND5	Protein-coding gene	Y/C	tAc/tGc	deleterious_low_confidence(0.02)
MT	12129	T>C	Non-synonymous variant	ENSCAFG00000022739	MT-ND5	Protein-coding gene	F/L	Ttc/Ctc	tolerated_low_confidence(0.07)
MT	12174	A>T	Non-synonymous variant	ENSCAFG00000022739	MT-ND5	Protein-coding gene	T/S	Acc/Tcc	tolerated_low_confidence(0.24)
MT	12177	G>A	Non-synonymous variant	ENSCAFG00000022739	MT-ND5	Protein-coding gene	A/T	Gca/Aca	deleterious_low_confidence(0)
MT	12199	T>C	Non-synonymous variant	ENSCAFG00000022739	MT-ND5	Protein-coding gene	F/S	tTc/tCc	deleterious_low_confidence(0)
MT	12200	C>T	Synonymous variant	ENSCAFG00000022739	MT-ND5	Protein-coding gene	F	ttC/ttT	-
MT	12219	G>A	Non-synonymous variant	ENSCAFG00000022739	MT-ND5	Protein-coding gene	G/S	Ggc/Agc	deleterious_low_confidence(0)
MT	12255	G>A	Non-synonymous variant	ENSCAFG00000022739	MT-ND5	Protein-coding gene	G/S	Ggc/Agc	tolerated_low_confidence(0.06)
MT	12256	G>C	Non-synonymous variant	ENSCAFG00000022739	MT-ND5	Protein-coding gene	G/A	gGc/gCc	tolerated_low_confidence(0.07)
MT	12267	G>A	Non-synonymous variant	ENSCAFG00000022739	MT-ND5	Protein-coding gene	A/T	Gca/Aca	deleterious_low_confidence(0.02)
MT	12276	G>A	Non-synonymous variant	ENSCAFG00000022739	MT-ND5	Protein-coding gene	A/T	Gcc/Acc	deleterious_low_confidence(0)
MT	12290	C>T	Synonymous variant	ENSCAFG00000022739	MT-ND5	Protein-coding gene	A	gcC/gcT	-
MT	12330	A>G	Non-synonymous variant	ENSCAFG00000022739	MT-ND5	Protein-coding gene	T/A	Acc/Gcc	tolerated_low_confidence(1)
MT	12332	C>T	Synonymous variant	ENSCAFG00000022739	MT-ND5	Protein-coding gene	T	acC/acT	-
MT	12336	G>A	Non-synonymous variant	ENSCAFG00000022739	MT-ND5	Protein-coding gene	A/T	Gca/Aca	tolerated_low_confidence(0.13)
MT	12341	A>G	Synonymous variant	ENSCAFG00000022739	MT-ND5	Protein-coding gene	W	tgA/tgG	-
MT	12345	C>T	Synonymous variant	ENSCAFG00000022739	MT-ND5	Protein-coding gene	L	Cta/Tta	-
MT	12366	G>A	Non-synonymous variant	ENSCAFG00000022739	MT-ND5	Protein-coding gene	D/N	Gac/Aac	deleterious_low_confidence(0.03)
MT	12370	T>C	Non-synonymous variant	ENSCAFG00000022739	MT-ND5	Protein-coding gene	L/P	cTt/cCt	deleterious_low_confidence(0.03)
MT	12379	T>C	Non-synonymous variant	ENSCAFG00000022739	MT-ND5	Protein-coding gene	I/T	aTc/aCc	deleterious_low_confidence(0)
MT	12389	G>A	Synonymous variant	ENSCAFG00000022739	MT-ND5	Protein-coding gene	T	acG/acA	-
MT	12410	G>A	Synonymous variant	ENSCAFG00000022739	MT-ND5	Protein-coding gene	L	ctG/ctA	-
MT	12419	T>C	Synonymous variant	ENSCAFG00000022739	MT-ND5	Protein-coding gene	L	ctT/ctC	-
MT	12420	G>A	Non-synonymous variant	ENSCAFG00000022739	MT-ND5	Protein-coding gene	G/S	Ggc/Agc	deleterious_low_confidence(0.03)
MT	12443	T>C	Synonymous variant	ENSCAFG00000022739	MT-ND5	Protein-coding gene	G	ggT/ggC	-
MT	12450	G>A	Non-synonymous variant	ENSCAFG00000022739	MT-ND5	Protein-coding gene	A/T	Gct/Act	deleterious_low_confidence(0)
MT	12450	G>C	Non-synonymous variant	ENSCAFG00000022739	MT-ND5	Protein-coding gene	A/P	Gct/Cct	deleterious_low_confidence(0)
MT	12460	G>A	Non-synonymous variant	ENSCAFG00000022739	MT-ND5	Protein-coding gene	G/D	gGc/gAc	deleterious_low_confidence(0)
MT	12505	T>C	Non-synonymous variant	ENSCAFG00000022739	MT-ND5	Protein-coding gene	V/A	gTa/gCa	deleterious_low_confidence(0)
MT	12534	G>A	Non-synonymous variant	ENSCAFG00000022739	MT-ND5	Protein-coding gene	V/I	Gtt/Att	deleterious_low_confidence(0)
MT	12575	A>G	Synonymous variant	ENSCAFG00000022739	MT-ND5	Protein-coding gene	L	ctA/ctG	-
MT	12577	T>C	Non-synonymous variant	ENSCAFG00000022739	MT-ND5	Protein-coding gene	M/T	aTa/aCa	tolerated_low_confidence(0.35)
MT	12579	G>A	Non-synonymous variant	ENSCAFG00000022739	MT-ND5	Protein-coding gene	E/K	Gag/Aag	deleterious_low_confidence(0.03)
MT	12591	A>G	Non-synonymous variant	ENSCAFG00000022739	MT-ND5	Protein-coding gene	T/A	Act/Gct	tolerated_low_confidence(0.47)
MT	12604	T>C	Non-synonymous variant	ENSCAFG00000022739	MT-ND5	Protein-coding gene	L/P	cTc/cCc	deleterious_low_confidence(0.01)
MT	12609	T>C	Synonymous variant	ENSCAFG00000022739	MT-ND5	Protein-coding gene	L	Tta/Cta	-
MT	12621	G>A	Non-synonymous variant	ENSCAFG00000022739	MT-ND5	Protein-coding gene	A/T	Gcc/Acc	deleterious_low_confidence(0)
MT	12628	C>A	Non-synonymous variant	ENSCAFG00000022739	MT-ND5	Protein-coding gene	T/N	aCt/aAt	deleterious_low_confidence(0)
MT	12642	G>A	Non-synonymous variant	ENSCAFG00000022739	MT-ND5	Protein-coding gene	A/T	Gca/Aca	deleterious_low_confidence(0)
MT	12656	T>C	Synonymous variant	ENSCAFG00000022739	MT-ND5	Protein-coding gene	L	ctT/ctC	-
MT	12713	A>T	Synonymous variant	ENSCAFG00000022739	MT-ND5	Protein-coding gene	L	ctA/ctT	-
MT	12715	T>C	Non-synonymous variant	ENSCAFG00000022739	MT-ND5	Protein-coding gene	M/T	aTa/aCa	deleterious_low_confidence(0)
MT	12720	G>A	Non-synonymous variant	ENSCAFG00000022739	MT-ND5	Protein-coding gene	V/M	Gta/Ata	deleterious_low_confidence(0.01)
MT	12721	T>C	Non-synonymous variant	ENSCAFG00000022739	MT-ND5	Protein-coding gene	V/A	gTa/gCa	deleterious_low_confidence(0.01)
MT	12729	G>A	Non-synonymous variant	ENSCAFG00000022739	MT-ND5	Protein-coding gene	G/S	Ggc/Agc	deleterious_low_confidence(0.02)
MT	12740	G>A	Synonymous variant	ENSCAFG00000022739	MT-ND5	Protein-coding gene	Q	caG/caA	-
MT	12757	T>C	Non-synonymous variant	ENSCAFG00000022739	MT-ND5	Protein-coding gene	L/S	tTa/tCa	deleterious_low_confidence(0)
MT	12758	A>T	Non-synonymous variant	ENSCAFG00000022739	MT-ND5	Protein-coding gene	L/F	ttA/ttT	deleterious_low_confidence(0.03)
MT	12788	T>C	Synonymous variant	ENSCAFG00000022739	MT-ND5	Protein-coding gene	A	gcT/gcC	-
MT	12809	G>A	Synonymous variant	ENSCAFG00000022739	MT-ND5	Protein-coding gene	G	ggG/ggA	-
MT	12831	G>A	Non-synonymous variant	ENSCAFG00000022739	MT-ND5	Protein-coding gene	D/N	Gat/Aat	tolerated_low_confidence(0.48)
MT	12847	G>A	Non-synonymous variant	ENSCAFG00000022739	MT-ND5	Protein-coding gene	R/Q	cGa/cAa	deleterious_low_confidence(0.01)
MT	12854	G>A	Synonymous variant	ENSCAFG00000022739	MT-ND5	Protein-coding gene	M	atG/atA	-
MT	12858	G>A	Non-synonymous variant	ENSCAFG00000022739	MT-ND5	Protein-coding gene	G/S	Ggc/Agc	deleterious_low_confidence(0.02)
MT	12871	T>C	Non-synonymous variant	ENSCAFG00000022739	MT-ND5	Protein-coding gene	V/A	gTc/gCc	tolerated_low_confidence(0.73)
MT	12901	T>C	Non-synonymous variant	ENSCAFG00000022739	MT-ND5	Protein-coding gene	I/T	aTc/aCc	tolerated_low_confidence(0.14)
MT	12959	G>A	Synonymous variant	ENSCAFG00000022739	MT-ND5	Protein-coding gene	L	ctG/ctA	-
MT	12968	G>A	Synonymous variant	ENSCAFG00000022739	MT-ND5	Protein-coding gene	E	gaG/gaA	-
MT	12972	G>A	Non-synonymous variant	ENSCAFG00000022739	MT-ND5	Protein-coding gene	A/T	Gct/Act	tolerated_low_confidence(0.31)
MT	12999	G>A	Non-synonymous variant	ENSCAFG00000022739	MT-ND5	Protein-coding gene	A/T	Gcc/Acc	deleterious_low_confidence(0)
MT	13010	T>C	Synonymous variant	ENSCAFG00000022739	MT-ND5	Protein-coding gene	I	atT/atC	-
MT	13017	G>A	Non-synonymous variant	ENSCAFG00000022739	MT-ND5	Protein-coding gene	V/I	Gtt/Att	tolerated_low_confidence(1)
MT	13035	G>A	Non-synonymous variant	ENSCAFG00000022739	MT-ND5	Protein-coding gene	A/T	Gct/Act	deleterious_low_confidence(0)
MT	13045	G>A	Non-synonymous variant	ENSCAFG00000022739	MT-ND5	Protein-coding gene	S/N	aGc/aAc	deleterious_low_confidence(0)
MT	13110	G>A	Non-synonymous variant	ENSCAFG00000022739	MT-ND5	Protein-coding gene	E/K	Gag/Aag	deleterious_low_confidence(0)
MT	13114	A>T	Non-synonymous variant	ENSCAFG00000022739	MT-ND5	Protein-coding gene	N/I	aAt/aTt	deleterious_low_confidence(0)
MT	13118	T>C	Synonymous variant	ENSCAFG00000022739	MT-ND5	Protein-coding gene	N	aaT/aaC	-
MT	13128	A>G	Non-synonymous variant	ENSCAFG00000022739	MT-ND5	Protein-coding gene	I/V	Att/Gtt	deleterious_low_confidence(0.04)
MT	13130	T>C	Synonymous variant	ENSCAFG00000022739	MT-ND5	Protein-coding gene	I	atT/atC	-
MT	13133	C>T	Synonymous variant	ENSCAFG00000022739	MT-ND5	Protein-coding gene	N	aaC/aaT	-
MT	13147	T>C	Non-synonymous variant	ENSCAFG00000022739	MT-ND5	Protein-coding gene	L/P	cTc/cCc	deleterious_low_confidence(0)
MT	13163	A>G	Synonymous variant	ENSCAFG00000022739	MT-ND5	Protein-coding gene	V	gtA/gtG	-
MT	13189	G>A	Non-synonymous variant	ENSCAFG00000022739	MT-ND5	Protein-coding gene	S/N	aGc/aAc	tolerated_low_confidence(1)
MT	13207	T>C	Non-synonymous variant	ENSCAFG00000022739	MT-ND5	Protein-coding gene	I/T	aTc/aCc	tolerated_low_confidence(1)
MT	13213	A>T	Non-synonymous variant	ENSCAFG00000022739	MT-ND5	Protein-coding gene	Q/L	cAg/cTg	tolerated_low_confidence(0.63)
MT	13214	G>C	Non-synonymous variant	ENSCAFG00000022739	MT-ND5	Protein-coding gene	Q/H	caG/caC	tolerated_low_confidence(0.37)
MT	13226	T>C	Synonymous variant	ENSCAFG00000022739	MT-ND5	Protein-coding gene	P	ccT/ccC	-
MT	13231	A>T	Non-synonymous variant	ENSCAFG00000022739	MT-ND5	Protein-coding gene	Y/F	tAt/tTt	tolerated_low_confidence(0.1)
MT	13240	T>C	Non-synonymous variant	ENSCAFG00000022739	MT-ND5	Protein-coding gene	M/T	aTg/aCg	tolerated_low_confidence(0.1)
MT	13254	G>A	Non-synonymous variant	ENSCAFG00000022739	MT-ND5	Protein-coding gene	V/M	Gta/Ata	tolerated_low_confidence(0.06)
MT	13256	A>T	Synonymous variant	ENSCAFG00000022739	MT-ND5	Protein-coding gene	V	gtA/gtT	-
MT	13266	G>A	Non-synonymous variant	ENSCAFG00000022739	MT-ND5	Protein-coding gene	G/S	Ggt/Agt	deleterious_low_confidence(0)
MT	13294	T>C	Non-synonymous variant	ENSCAFG00000022739	MT-ND5	Protein-coding gene	L/P	cTt/cCt	deleterious_low_confidence(0.03)
MT	13299	T>A	Non-synonymous variant	ENSCAFG00000022739	MT-ND5	Protein-coding gene	S/T	Tca/Aca	tolerated_low_confidence(1)
MT	13306	G>A	Non-synonymous variant	ENSCAFG00000022739	MT-ND5	Protein-coding gene	G/E	gGa/gAa	deleterious_low_confidence(0.01)
MT	13318	A>G	Non-synonymous variant	ENSCAFG00000022739	MT-ND5	Protein-coding gene	N/S	aAc/aGc	tolerated_low_confidence(0.43)
MT	13331	T>C	Synonymous variant	ENSCAFG00000022739	MT-ND5	Protein-coding gene	N	aaT/aaC	-
MT	13348	G>A	Non-synonymous variant	ENSCAFG00000022739	MT-ND5	Protein-coding gene	S/N	aGc/aAc	tolerated_low_confidence(1)
MT	13364	T>C	Synonymous variant	ENSCAFG00000022739	MT-ND5	Protein-coding gene	Y	taT/taC	-
MT	13394	A>G	Synonymous variant	ENSCAFG00000022739	MT-ND5	Protein-coding gene	K	aaA/aaG	-
MT	13411	G>A	Non-synonymous variant	ENSCAFG00000022739	MT-ND5	Protein-coding gene	S/N	aGc/aAc	tolerated_low_confidence(0.09)
MT	13422	G>A	Non-synonymous variant	ENSCAFG00000022739	MT-ND5	Protein-coding gene	A/T	Gca/Aca	deleterious_low_confidence(0.03)
MT	13459	T>C	Non-synonymous variant	ENSCAFG00000022739	MT-ND5	Protein-coding gene	I/T	aTc/aCc	tolerated_low_confidence(0.84)
MT	13514	T>C	Synonymous variant	ENSCAFG00000022739	MT-ND5	Protein-coding gene	N	aaT/aaC	-
MT	13523	T>A	Synonymous variant	ENSCAFG00000022739	MT-ND5	Protein-coding gene	G	ggT/ggA	-
MT	13535	C>A	Synonymous variant	ENSCAFG00000022739	MT-ND5	Protein-coding gene	L	ctC/ctA	-
MT	13566	C>T	Non-synonymous variant	ENSCAFG00000022739	MT-ND5	Protein-coding gene	L/F	Ctc/Ttc	deleterious_low_confidence(0.03)
MT	13570	G>A	Non-synonymous variant	ENSCAFG00000022739	MT-ND5	Protein-coding gene	S/N	aGt/aAt	deleterious_low_confidence(0.01)
MT	13595	G>A	Synonymous variant	ENSCAFG00000022739	MT-ND5	Protein-coding gene	G	ggG/ggA	-
MT	13595	G>A	Non-synonymous variant	ENSCAFG00000022740	ND6	Protein-coding gene	T/I	aCc/aTc	tolerated(0.07)
MT	13606	G>A	Synonymous variant	ENSCAFG00000022740	ND6	Protein-coding gene	I	atC/atT	-
MT	13614	A>G	Synonymous variant	ENSCAFG00000022740	ND6	Protein-coding gene	L	Ttg/Ctg	-
MT	13620	C>T	Non-synonymous variant	ENSCAFG00000022740	ND6	Protein-coding gene	G/S	Ggt/Agt	tolerated(0.45)
MT	13633	T>C	Synonymous variant	ENSCAFG00000022740	ND6	Protein-coding gene	W	tgA/tgG	-
MT	13636	G>A	Synonymous variant	ENSCAFG00000022740	ND6	Protein-coding gene	G	ggC/ggT	-
MT	13640	G>A	Non-synonymous variant	ENSCAFG00000022740	ND6	Protein-coding gene	T/M	aCa/aTa	deleterious(0.02)
MT	13658	G>A	Non-synonymous variant	ENSCAFG00000022740	ND6	Protein-coding gene	T/I	aCt/aTt	tolerated(0.39)
MT	13689	T>C	Non-synonymous variant	ENSCAFG00000022740	ND6	Protein-coding gene	M/V	Atg/Gtg	tolerated(0.88)
MT	13712	G>A	Non-synonymous variant	ENSCAFG00000022740	ND6	Protein-coding gene	S/F	tCt/tTt	tolerated(0.71)
MT	13712	G>C	Non-synonymous variant	ENSCAFG00000022740	ND6	Protein-coding gene	S/C	tCt/tGt	tolerated(0.18)
MT	13721	G>A	Non-synonymous variant	ENSCAFG00000022740	ND6	Protein-coding gene	T/M	aCg/aTg	tolerated(0.28)
MT	13721	G>C	STOP	ENSCAFG00000022740	ND6	Protein-coding gene	T/*	aCg/aGg	-
MT	13724	T>C	Non-synonymous variant	ENSCAFG00000022740	ND6	Protein-coding gene	D/G	gAt/gGt	tolerated(0.19)
MT	13729	G>A	Synonymous variant	ENSCAFG00000022740	ND6	Protein-coding gene	I	atC/atT	-
MT	13739	T>A	Non-synonymous variant	ENSCAFG00000022740	ND6	Protein-coding gene	D/V	gAt/gTt	deleterious(0.01)
MT	13759	T>C	Synonymous variant	ENSCAFG00000022740	ND6	Protein-coding gene	L	ttA/ttG	-
MT	13765	T>G	Synonymous variant	ENSCAFG00000022740	ND6	Protein-coding gene	V	gtA/gtC	-
MT	13768	C>T	Synonymous variant	ENSCAFG00000022740	ND6	Protein-coding gene	E	gaG/gaA	-
MT	13777	G>A	Synonymous variant	ENSCAFG00000022740	ND6	Protein-coding gene	D	gaC/gaT	-
MT	13788	A>T	Non-synonymous variant	ENSCAFG00000022740	ND6	Protein-coding gene	L/M	Ttg/Atg	tolerated(0.26)
MT	13795	G>A	Synonymous variant	ENSCAFG00000022740	ND6	Protein-coding gene	C	tgC/tgT	-
MT	13802	G>C	Non-synonymous variant	ENSCAFG00000022740	ND6	Protein-coding gene	T/S	aCt/aGt	deleterious(0.03)
MT	13814	G>A	Non-synonymous variant	ENSCAFG00000022740	ND6	Protein-coding gene	S/F	tCt/tTt	tolerated(0.12)
MT	13830	T>C	Non-synonymous variant	ENSCAFG00000022740	ND6	Protein-coding gene	I/V	Att/Gtt	tolerated(0.57)
MT	13847	G>A	Non-synonymous variant	ENSCAFG00000022740	ND6	Protein-coding gene	A/V	gCt/gTt	tolerated(1)
MT	13861	T>C	Synonymous variant	ENSCAFG00000022740	ND6	Protein-coding gene	W	tgA/tgG	-
MT	13883	G>A	Non-synonymous variant	ENSCAFG00000022740	ND6	Protein-coding gene	T/I	aCt/aTt	tolerated(0.29)
MT	13935	T>C	Non-synonymous variant	ENSCAFG00000022740	ND6	Protein-coding gene	I/V	Att/Gtt	tolerated(0.53)
MT	13944	C>T	Non-synonymous variant	ENSCAFG00000022740	ND6	Protein-coding gene	V/M	Gta/Ata	tolerated(0.1)
MT	13971	A>T	Non-synonymous variant	ENSCAFG00000022740	ND6	Protein-coding gene	F/I	Ttt/Att	deleterious(0.03)
MT	13985	G>A	Non-synonymous variant	ENSCAFG00000022740	ND6	Protein-coding gene	A/V	gCg/gTg	tolerated(0.33)
MT	14002	G>A	Synonymous variant	ENSCAFG00000022740	ND6	Protein-coding gene	S	agC/agT	-
MT	14013	G>A	Synonymous variant	ENSCAFG00000022740	ND6	Protein-coding gene	L	Cta/Tta	-
MT	14023	A>G	Synonymous variant	ENSCAFG00000022740	ND6	Protein-coding gene	G	ggT/ggC	-
MT	14045	G>A	Non-synonymous variant	ENSCAFG00000022740	ND6	Protein-coding gene	T/I	aCt/aTt	tolerated(0.06)
MT	14053	A>G	Synonymous variant	ENSCAFG00000022740	ND6	Protein-coding gene	G	ggT/ggC	-
MT	14096	A>G	Non-synonymous variant	ENSCAFG00000022740	ND6	Protein-coding gene	I/T	aTt/aCt	tolerated(0.18)
MT	14102	G>A	Non-synonymous variant	ENSCAFG00000022740	ND6	Protein-coding gene	T/M	aCa/aTa	tolerated(0.66)
MT	14110	T>C	Non-coding transcript exon variant	ENSCAFG00000022741	N/A	Non-coding tRNA gene	-	-	-
MT	14123	A>G	Non-coding transcript exon variant	ENSCAFG00000022741	N/A	Non-coding tRNA gene	-	-	-
MT	14124	A>T	Non-coding transcript exon variant	ENSCAFG00000022741	N/A	Non-coding tRNA gene	-	-	-
MT	14125	T>C	Non-coding transcript exon variant	ENSCAFG00000022741	N/A	Non-coding tRNA gene	-	-	-
MT	14137	T>C	Non-coding transcript exon variant	ENSCAFG00000022741	N/A	Non-coding tRNA gene	-	-	-
MT	14157	G>A	Non-coding transcript exon variant	ENSCAFG00000022741	N/A	Non-coding tRNA gene	-	-	-
MT	14162	A>G	Non-coding transcript exon variant	ENSCAFG00000022741	N/A	Non-coding tRNA gene	-	-	-
MT	14178	C>T	Non-coding transcript exon variant	ENSCAFG00000022741	N/A	Non-coding tRNA gene	-	-	-
MT	14196	G>A	Non-synonymous variant	ENSCAFG00000022742	CYTB	Protein-coding gene	R/Q	cGa/cAa	deleterious_low_confidence(0)
MT	14201	A>C	Non-synonymous variant	ENSCAFG00000022742	CYTB	Protein-coding gene	T/P	Acc/Ccc	deleterious_low_confidence(0)
MT	14205	A>G	Non-synonymous variant	ENSCAFG00000022742	CYTB	Protein-coding gene	H/R	cAc/cGc	deleterious_low_confidence(0)
MT	14211	T>C	Non-synonymous variant	ENSCAFG00000022742	CYTB	Protein-coding gene	L/P	cTa/cCa	deleterious_low_confidence(0)
MT	14213	G>A	Non-synonymous variant	ENSCAFG00000022742	CYTB	Protein-coding gene	A/T	Gcc/Acc	tolerated_low_confidence(0.08)
MT	14232	C>T	Non-synonymous variant	ENSCAFG00000022742	CYTB	Protein-coding gene	S/L	tCa/tTa	deleterious_low_confidence(0)
MT	14240	G>A	Non-synonymous variant	ENSCAFG00000022742	CYTB	Protein-coding gene	D/N	Gac/Aac	deleterious_low_confidence(0.01)
MT	14242	C>A	Non-synonymous variant	ENSCAFG00000022742	CYTB	Protein-coding gene	D/E	gaC/gaA	deleterious_low_confidence(0.01)
MT	14242	C>T	Synonymous variant	ENSCAFG00000022742	CYTB	Protein-coding gene	D	gaC/gaT	-
MT	14244	T>C	Non-synonymous variant	ENSCAFG00000022742	CYTB	Protein-coding gene	L/P	cTc/cCc	deleterious_low_confidence(0.01)
MT	14249	G>A	Non-synonymous variant	ENSCAFG00000022742	CYTB	Protein-coding gene	A/T	Gcg/Acg	tolerated_low_confidence(1)
MT	14251	G>A	Synonymous variant	ENSCAFG00000022742	CYTB	Protein-coding gene	A	gcG/gcA	-
MT	14254	G>A	Synonymous variant	ENSCAFG00000022742	CYTB	Protein-coding gene	P	ccG/ccA	-
MT	14283	G>A	Non-synonymous variant	ENSCAFG00000022742	CYTB	Protein-coding gene	G/E	gGa/gAa	deleterious_low_confidence(0)
MT	14297	G>A	Non-synonymous variant	ENSCAFG00000022742	CYTB	Protein-coding gene	V/M	Gta/Ata	tolerated_low_confidence(0.24)
MT	14301	G>A	Non-synonymous variant	ENSCAFG00000022742	CYTB	Protein-coding gene	C/Y	tGc/tAc	deleterious_low_confidence(0)
MT	14301	G>C	Non-synonymous variant	ENSCAFG00000022742	CYTB	Protein-coding gene	C/S	tGc/tCc	deleterious_low_confidence(0)
MT	14310	T>C	Non-synonymous variant	ENSCAFG00000022742	CYTB	Protein-coding gene	L/P	cTa/cCa	deleterious_low_confidence(0)
MT	14317	T>C	Synonymous variant	ENSCAFG00000022742	CYTB	Protein-coding gene	I	atT/atC	-
MT	14336	G>A	Non-synonymous variant	ENSCAFG00000022742	CYTB	Protein-coding gene	A/T	Gct/Act	deleterious_low_confidence(0)
MT	14341	G>A	Synonymous variant	ENSCAFG00000022742	CYTB	Protein-coding gene	M	atG/atA	-
MT	14345	T>C	Non-synonymous variant	ENSCAFG00000022742	CYTB	Protein-coding gene	Y/H	Tat/Cat	deleterious_low_confidence(0)
MT	14348	A>T	Non-synonymous variant	ENSCAFG00000022742	CYTB	Protein-coding gene	T/S	Aca/Tca	tolerated_low_confidence(0.06)
MT	14382	C>A	Non-synonymous variant	ENSCAFG00000022742	CYTB	Protein-coding gene	T/N	aCc/aAc	deleterious_low_confidence(0.02)
MT	14390	T>C	Non-synonymous variant	ENSCAFG00000022742	CYTB	Protein-coding gene	C/R	Tgc/Cgc	deleterious_low_confidence(0)
MT	14397	A>G	Non-synonymous variant	ENSCAFG00000022742	CYTB	Protein-coding gene	D/G	gAc/gGc	deleterious_low_confidence(0)
MT	14402	A>G	Non-synonymous variant	ENSCAFG00000022742	CYTB	Protein-coding gene	N/D	Aac/Gac	deleterious_low_confidence(0)
MT	14408	G>A	Non-synonymous variant	ENSCAFG00000022742	CYTB	Protein-coding gene	G/S	Ggc/Agc	deleterious_low_confidence(0)
MT	14417	A>G	Non-synonymous variant	ENSCAFG00000022742	CYTB	Protein-coding gene	I/V	Atc/Gtc	deleterious_low_confidence(0.01)
MT	14421	G>A	Non-synonymous variant	ENSCAFG00000022742	CYTB	Protein-coding gene	R/H	cGc/cAc	deleterious_low_confidence(0)
MT	14427	T>C	Non-synonymous variant	ENSCAFG00000022742	CYTB	Protein-coding gene	M/T	aTg/aCg	deleterious_low_confidence(0.03)
MT	14428	G>A	Synonymous variant	ENSCAFG00000022742	CYTB	Protein-coding gene	M	atG/atA	-
MT	14437	T>C	Synonymous variant	ENSCAFG00000022742	CYTB	Protein-coding gene	N	aaT/aaC	-
MT	14438	G>A	Non-synonymous variant	ENSCAFG00000022742	CYTB	Protein-coding gene	G/S	Ggc/Agc	deleterious_low_confidence(0.01)
MT	14457	T>G	Non-synonymous variant	ENSCAFG00000022742	CYTB	Protein-coding gene	I/S	aTc/aGc	deleterious_low_confidence(0)
MT	14464	A>T	Synonymous variant	ENSCAFG00000022742	CYTB	Protein-coding gene	L	ctA/ctT	-
MT	14483	G>A	Non-synonymous variant	ENSCAFG00000022742	CYTB	Protein-coding gene	G/S	Ggc/Agc	deleterious_low_confidence(0.01)
MT	14484	G>A	Non-synonymous variant	ENSCAFG00000022742	CYTB	Protein-coding gene	G/D	gGc/gAc	deleterious_low_confidence(0)
MT	14490	A>T	Non-synonymous variant	ENSCAFG00000022742	CYTB	Protein-coding gene	Y/F	tAt/tTt	deleterious_low_confidence(0)
MT	14492	T>C	Non-synonymous variant	ENSCAFG00000022742	CYTB	Protein-coding gene	Y/H	Tac/Cac	deleterious_low_confidence(0.01)
MT	14501	T>C	Non-synonymous variant	ENSCAFG00000022742	CYTB	Protein-coding gene	Y/H	Tat/Cat	deleterious_low_confidence(0.03)
MT	14504	G>A	Non-synonymous variant	ENSCAFG00000022742	CYTB	Protein-coding gene	V/M	Gta/Ata	tolerated_low_confidence(0.42)
MT	14511	T>C	Non-synonymous variant	ENSCAFG00000022742	CYTB	Protein-coding gene	M/T	aTa/aCa	tolerated_low_confidence(0.48)
MT	14532	T>C	Non-synonymous variant	ENSCAFG00000022742	CYTB	Protein-coding gene	I/T	aTt/aCt	deleterious_low_confidence(0.02)
MT	14536	A>G	Synonymous variant	ENSCAFG00000022742	CYTB	Protein-coding gene	V	gtA/gtG	-
MT	14554	A>G	Synonymous variant	ENSCAFG00000022742	CYTB	Protein-coding gene	M	atA/atG	-
MT	14577	T>C	Non-synonymous variant	ENSCAFG00000022742	CYTB	Protein-coding gene	V/A	gTa/gCa	deleterious_low_confidence(0)
MT	14586	G>A	STOP	ENSCAFG00000022742	CYTB	Protein-coding gene	W/*	tGa/tAa	-
MT	14588	G>A	STOP	ENSCAFG00000022742	CYTB	Protein-coding gene	G/*	Gga/Aga	-
MT	14602	T>C	Synonymous variant	ENSCAFG00000022742	CYTB	Protein-coding gene	F	ttT/ttC	-
MT	14639	A>C	Non-synonymous variant	ENSCAFG00000022742	CYTB	Protein-coding gene	I/L	Atc/Ctc	deleterious_low_confidence(0.01)
MT	14690	G>A	Non-synonymous variant	ENSCAFG00000022742	CYTB	Protein-coding gene	V/M	Gtg/Atg	deleterious_low_confidence(0)
MT	14692	G>A	Synonymous variant	ENSCAFG00000022742	CYTB	Protein-coding gene	V	gtG/gtA	-
MT	14693	G>A	Non-synonymous variant	ENSCAFG00000022742	CYTB	Protein-coding gene	D/N	Gac/Aac	deleterious_low_confidence(0.01)
MT	14753	G>A	Non-synonymous variant	ENSCAFG00000022742	CYTB	Protein-coding gene	A/T	Gct/Act	deleterious_low_confidence(0.02)
MT	14759	G>A	Non-synonymous variant	ENSCAFG00000022742	CYTB	Protein-coding gene	A/T	Gca/Aca	tolerated_low_confidence(0.56)
MT	14793	G>A	Non-synonymous variant	ENSCAFG00000022742	CYTB	Protein-coding gene	G/E	gGa/gAa	deleterious_low_confidence(0)
MT	14807	T>C	Non-synonymous variant	ENSCAFG00000022742	CYTB	Protein-coding gene	S/P	Tca/Cca	deleterious_low_confidence(0.03)
MT	14825	T>C	Non-synonymous variant	ENSCAFG00000022742	CYTB	Protein-coding gene	S/P	Tca/Cca	tolerated_low_confidence(0.19)
MT	14829	A>G	Non-synonymous variant	ENSCAFG00000022742	CYTB	Protein-coding gene	D/G	gAc/gGc	deleterious_low_confidence(0)
MT	14829	A>T	Non-synonymous variant	ENSCAFG00000022742	CYTB	Protein-coding gene	D/V	gAc/gTc	deleterious_low_confidence(0)
MT	14866	T>C	Synonymous variant	ENSCAFG00000022742	CYTB	Protein-coding gene	D	gaT/gaC	-
MT	14878	C>T	Synonymous variant	ENSCAFG00000022742	CYTB	Protein-coding gene	A	gcC/gcT	-
MT	14886	T>C	Non-synonymous variant	ENSCAFG00000022742	CYTB	Protein-coding gene	L/P	cTa/cCa	deleterious_low_confidence(0)
MT	14895	T>C	Non-synonymous variant	ENSCAFG00000022742	CYTB	Protein-coding gene	I/T	aTc/aCc	tolerated_low_confidence(0.52)
MT	14895	T>G	Non-synonymous variant	ENSCAFG00000022742	CYTB	Protein-coding gene	I/S	aTc/aGc	tolerated_low_confidence(0.44)
MT	14898	T>C	Non-synonymous variant	ENSCAFG00000022742	CYTB	Protein-coding gene	L/P	cTa/cCa	deleterious_low_confidence(0.01)
MT	14909	G>A	Non-synonymous variant	ENSCAFG00000022742	CYTB	Protein-coding gene	V/I	Gtt/Att	deleterious_low_confidence(0.05)
MT	14936	G>A	Non-synonymous variant	ENSCAFG00000022742	CYTB	Protein-coding gene	D/N	Gac/Aac	deleterious_low_confidence(0)
MT	14957	G>A	Non-synonymous variant	ENSCAFG00000022742	CYTB	Protein-coding gene	A/T	Gca/Aca	deleterious_low_confidence(0.01)
MT	14977	T>C	Synonymous variant	ENSCAFG00000022742	CYTB	Protein-coding gene	P	ccT/ccC	-
MT	14996	T>C	Non-synonymous variant	ENSCAFG00000022742	CYTB	Protein-coding gene	W/R	Tga/Cga	deleterious_low_confidence(0)
MT	15011	G>A	Non-synonymous variant	ENSCAFG00000022742	CYTB	Protein-coding gene	A/T	Gcc/Acc	deleterious_low_confidence(0)
MT	15044	T>C	Synonymous variant	ENSCAFG00000022742	CYTB	Protein-coding gene	L	Tta/Cta	-
MT	15051	G>A	Non-synonymous variant	ENSCAFG00000022742	CYTB	Protein-coding gene	G/D	gGt/gAt	deleterious_low_confidence(0)
MT	15059	G>A	Non-synonymous variant	ENSCAFG00000022742	CYTB	Protein-coding gene	A/T	Gcc/Acc	deleterious_low_confidence(0.01)
MT	15086	G>A	Non-synonymous variant	ENSCAFG00000022742	CYTB	Protein-coding gene	A/T	Gca/Aca	tolerated_low_confidence(0.34)
MT	15120	G>A	Non-synonymous variant	ENSCAFG00000022742	CYTB	Protein-coding gene	R/H	cGc/cAc	deleterious_low_confidence(0.02)
MT	15123	G>A	Non-synonymous variant	ENSCAFG00000022742	CYTB	Protein-coding gene	S/N	aGc/aAc	deleterious_low_confidence(0.01)
MT	15135	G>T	Non-synonymous variant	ENSCAFG00000022742	CYTB	Protein-coding gene	R/L	cGg/cTg	deleterious_low_confidence(0)
MT	15137	C>T	Non-synonymous variant	ENSCAFG00000022742	CYTB	Protein-coding gene	P/S	Ccc/Tcc	deleterious_low_confidence(0)
MT	15141	T>C	Non-synonymous variant	ENSCAFG00000022742	CYTB	Protein-coding gene	L/P	cTt/cCt	deleterious_low_confidence(0)
MT	15167	G>A	Non-synonymous variant	ENSCAFG00000022742	CYTB	Protein-coding gene	V/I	Gtc/Atc	tolerated_low_confidence(0.23)
MT	15170	G>A	Non-synonymous variant	ENSCAFG00000022742	CYTB	Protein-coding gene	A/T	Gcc/Acc	tolerated_low_confidence(0.05)
MT	15201	G>A	Non-synonymous variant	ENSCAFG00000022742	CYTB	Protein-coding gene	G/E	gGa/gAa	deleterious_low_confidence(0)
MT	15214	G>A	Synonymous variant	ENSCAFG00000022742	CYTB	Protein-coding gene	E	gaG/gaA	-
MT	15228	T>C	Non-synonymous variant	ENSCAFG00000022742	CYTB	Protein-coding gene	I/T	aTt/aCt	tolerated_low_confidence(0.27)
MT	15251	T>C	Synonymous variant	ENSCAFG00000022742	CYTB	Protein-coding gene	L	Tta/Cta	-
MT	15317	T>C	Non-synonymous variant	ENSCAFG00000022742	CYTB	Protein-coding gene	W/R	Tga/Cga	deleterious_low_confidence(0)
MT	15318	G>A	STOP	ENSCAFG00000022742	CYTB	Protein-coding gene	W/*	tGa/tAa	-
MT	15319	A>T	Non-synonymous variant	ENSCAFG00000022742	CYTB	Protein-coding gene	W/C	tgA/tgT	deleterious_low_confidence(0)
MT	15331	A>G	Non-coding transcript exon variant	ENSCAFG00000022743	N/A	Non-coding tRNA gene	-	-	-
MT	15338	T>C	Non-coding transcript exon variant	ENSCAFG00000022743	N/A	Non-coding tRNA gene	-	-	-
MT	15349	G>A	Non-coding transcript exon variant	ENSCAFG00000022743	N/A	Non-coding tRNA gene	-	-	-
MT	15352	T>C	Non-coding transcript exon variant	ENSCAFG00000022743	N/A	Non-coding tRNA gene	-	-	-
MT	15372	G>A	Non-coding transcript exon variant	ENSCAFG00000022743	N/A	Non-coding tRNA gene	-	-	-
MT	15378	G>A	Non-coding transcript exon variant	ENSCAFG00000022743	N/A	Non-coding tRNA gene	-	-	-
MT	15378	G>C	Non-coding transcript exon variant	ENSCAFG00000022743	N/A	Non-coding tRNA gene	-	-	-
MT	15478	T>C	Non-coding	N/A	N/A	N/A	-	-	-
MT	15486	C>T	Non-coding	N/A	N/A	N/A	-	-	-
MT	15491	C>A	Non-coding	N/A	N/A	N/A	-	-	-
MT	15495	G>A	Non-coding	N/A	N/A	N/A	-	-	-
MT	15504	G>A	Non-coding	N/A	N/A	N/A	-	-	-
MT	15508	C>T	Non-coding	N/A	N/A	N/A	-	-	-
MT	15524	C>T	Non-coding	N/A	N/A	N/A	-	-	-
MT	15526	C>T	Non-coding	N/A	N/A	N/A	-	-	-
MT	15556	G>A	Non-coding	N/A	N/A	N/A	-	-	-
MT	15560	G>A	Non-coding	N/A	N/A	N/A	-	-	-
MT	15587	T>C	Non-coding	N/A	N/A	N/A	-	-	-
MT	15596	C>T	Non-coding	N/A	N/A	N/A	-	-	-
MT	15603	A>G	Non-coding	N/A	N/A	N/A	-	-	-
MT	15604	G>A	Non-coding	N/A	N/A	N/A	-	-	-
MT	15613	A>G	Non-coding	N/A	N/A	N/A	-	-	-
MT	15620	T>C	Non-coding	N/A	N/A	N/A	-	-	-
MT	15625	T>C	Non-coding	N/A	N/A	N/A	-	-	-
MT	15627	A>G	Non-coding	N/A	N/A	N/A	-	-	-
MT	15630	C>G	Non-coding	N/A	N/A	N/A	-	-	-
MT	15643	A>G	Non-coding	N/A	N/A	N/A	-	-	-
MT	15652	G>A	Non-coding	N/A	N/A	N/A	-	-	-
MT	15750	C>T	Non-coding	N/A	N/A	N/A	-	-	-
MT	15800	T>C	Non-coding	N/A	N/A	N/A	-	-	-
MT	15814	C>T	Non-coding	N/A	N/A	N/A	-	-	-
MT	15912	C>T	Non-coding	N/A	N/A	N/A	-	-	-
MT	15925	A>T	Non-coding	N/A	N/A	N/A	-	-	-
MT	15955	C>T	Non-coding	N/A	N/A	N/A	-	-	-
MT	15959	C>T	Non-coding	N/A	N/A	N/A	-	-	-
MT	15991	C>T	Non-coding	N/A	N/A	N/A	-	-	-
MT	16025	T>C	Non-coding	N/A	N/A	N/A	-	-	-
MT	16083	A>G	Non-coding	N/A	N/A	N/A	-	-	-
MT	16084	A>G	Non-coding	N/A	N/A	N/A	-	-	-
MT	16431	C>T	Non-coding	N/A	N/A	N/A	-	-	-
MT	16454	A>G	Non-coding	N/A	N/A	N/A	-	-	-
MT	16513	T>C	Non-coding	N/A	N/A	N/A	-	-	-
MT	16514	G>A	Non-coding	N/A	N/A	N/A	-	-	-
MT	16643	C>T	Non-coding	N/A	N/A	N/A	-	-	-
MT	16663	C>T	Non-coding	N/A	N/A	N/A	-	-	-
MT	16673	C>T	Non-coding	N/A	N/A	N/A	-	-	-
MT	16685	A>T	Non-coding	N/A	N/A	N/A	-	-	-

## Sheet: Supplementary file 6B
Chromosome	Position	Base change (Ref>Alt)	Impact	Gene affected	UniProtKB gene name	Gene classification	Amino acid change	Codon change	SIFT
MT	150	T>C	Non-coding transcript exon variant	ENSCAFG00000022709	N/A	Non-coding rRNA gene	-	-	-
MT	164	A>G	Non-coding transcript exon variant	ENSCAFG00000022709	N/A	Non-coding rRNA gene	-	-	-
MT	291	T>C	Non-coding transcript exon variant	ENSCAFG00000022709	N/A	Non-coding rRNA gene	-	-	-
MT	374	A>G	Non-coding transcript exon variant	ENSCAFG00000022709	N/A	Non-coding rRNA gene	-	-	-
MT	377	C>T	Non-coding transcript exon variant	ENSCAFG00000022709	N/A	Non-coding rRNA gene	-	-	-
MT	381	T>A	Non-coding transcript exon variant	ENSCAFG00000022709	N/A	Non-coding rRNA gene	-	-	-
MT	445	A>G	Non-coding transcript exon variant	ENSCAFG00000022709	N/A	Non-coding rRNA gene	-	-	-
MT	463	T>C	Non-coding transcript exon variant	ENSCAFG00000022709	N/A	Non-coding rRNA gene	-	-	-
MT	557	A>G	Non-coding transcript exon variant	ENSCAFG00000022709	N/A	Non-coding rRNA gene	-	-	-
MT	571	T>C	Non-coding transcript exon variant	ENSCAFG00000022709	N/A	Non-coding rRNA gene	-	-	-
MT	607	T>C	Non-coding transcript exon variant	ENSCAFG00000022709	N/A	Non-coding rRNA gene	-	-	-
MT	662	T>C	Non-coding transcript exon variant	ENSCAFG00000022709	N/A	Non-coding rRNA gene	-	-	-
MT	704	C>T	Non-coding transcript exon variant	ENSCAFG00000022709	N/A	Non-coding rRNA gene	-	-	-
MT	767	G>A	Non-coding transcript exon variant	ENSCAFG00000022709	N/A	Non-coding rRNA gene	-	-	-
MT	768	A>G	Non-coding transcript exon variant	ENSCAFG00000022709	N/A	Non-coding rRNA gene	-	-	-
MT	769	G>A	Non-coding transcript exon variant	ENSCAFG00000022709	N/A	Non-coding rRNA gene	-	-	-
MT	1046	G>A	Non-coding transcript exon variant	ENSCAFG00000022710	N/A	Non-coding tRNA gene	-	-	-
MT	1076	T>A	Non-coding transcript exon variant	ENSCAFG00000022710	N/A	Non-coding tRNA gene	-	-	-
MT	1134	A>G	Non-coding transcript exon variant	ENSCAFG00000022711	N/A	Non-coding rRNA gene	-	-	-
MT	1196	G>A	Non-coding transcript exon variant	ENSCAFG00000022711	N/A	Non-coding rRNA gene	-	-	-
MT	1204	T>C	Non-coding transcript exon variant	ENSCAFG00000022711	N/A	Non-coding rRNA gene	-	-	-
MT	1351	A>G	Non-coding transcript exon variant	ENSCAFG00000022711	N/A	Non-coding rRNA gene	-	-	-
MT	1392	T>C	Non-coding transcript exon variant	ENSCAFG00000022711	N/A	Non-coding rRNA gene	-	-	-
MT	1454	G>A	Non-coding transcript exon variant	ENSCAFG00000022711	N/A	Non-coding rRNA gene	-	-	-
MT	1522	G>A	Non-coding transcript exon variant	ENSCAFG00000022711	N/A	Non-coding rRNA gene	-	-	-
MT	1575	T>C	Non-coding transcript exon variant	ENSCAFG00000022711	N/A	Non-coding rRNA gene	-	-	-
MT	1628	T>C	Non-coding transcript exon variant	ENSCAFG00000022711	N/A	Non-coding rRNA gene	-	-	-
MT	1645	T>C	Non-coding transcript exon variant	ENSCAFG00000022711	N/A	Non-coding rRNA gene	-	-	-
MT	1662	C>T	Non-coding transcript exon variant	ENSCAFG00000022711	N/A	Non-coding rRNA gene	-	-	-
MT	1683	T>C	Non-coding transcript exon variant	ENSCAFG00000022711	N/A	Non-coding rRNA gene	-	-	-
MT	1709	G>A	Non-coding transcript exon variant	ENSCAFG00000022711	N/A	Non-coding rRNA gene	-	-	-
MT	1748	T>C	Non-coding transcript exon variant	ENSCAFG00000022711	N/A	Non-coding rRNA gene	-	-	-
MT	1756	C>T	Non-coding transcript exon variant	ENSCAFG00000022711	N/A	Non-coding rRNA gene	-	-	-
MT	1766	T>C	Non-coding transcript exon variant	ENSCAFG00000022711	N/A	Non-coding rRNA gene	-	-	-
MT	1795	G>A	Non-coding transcript exon variant	ENSCAFG00000022711	N/A	Non-coding rRNA gene	-	-	-
MT	1830	T>C	Non-coding transcript exon variant	ENSCAFG00000022711	N/A	Non-coding rRNA gene	-	-	-
MT	1952	C>T	Non-coding transcript exon variant	ENSCAFG00000022711	N/A	Non-coding rRNA gene	-	-	-
MT	2074	G>A	Non-coding transcript exon variant	ENSCAFG00000022711	N/A	Non-coding rRNA gene	-	-	-
MT	2185	T>C	Non-coding transcript exon variant	ENSCAFG00000022711	N/A	Non-coding rRNA gene	-	-	-
MT	2190	A>G	Non-coding transcript exon variant	ENSCAFG00000022711	N/A	Non-coding rRNA gene	-	-	-
MT	2204	C>T	Non-coding transcript exon variant	ENSCAFG00000022711	N/A	Non-coding rRNA gene	-	-	-
MT	2232	A>G	Non-coding transcript exon variant	ENSCAFG00000022711	N/A	Non-coding rRNA gene	-	-	-
MT	2253	T>C	Non-coding transcript exon variant	ENSCAFG00000022711	N/A	Non-coding rRNA gene	-	-	-
MT	2276	C>T	Non-coding transcript exon variant	ENSCAFG00000022711	N/A	Non-coding rRNA gene	-	-	-
MT	2298	C>T	Non-coding transcript exon variant	ENSCAFG00000022711	N/A	Non-coding rRNA gene	-	-	-
MT	2592	G>A	Non-coding transcript exon variant	ENSCAFG00000022711	N/A	Non-coding rRNA gene	-	-	-
MT	2646	T>C	Non-coding transcript exon variant	ENSCAFG00000022711	N/A	Non-coding rRNA gene	-	-	-
MT	2683	G>A	Non-coding transcript exon variant	ENSCAFG00000022712	N/A	Non-coding tRNA gene	-	-	-
MT	2737	C>T	Non-coding transcript exon variant	ENSCAFG00000022712	N/A	Non-coding tRNA gene	-	-	-
MT	2758	C>T	Synonymous variant	ENSCAFG00000022713	ND1	Protein-coding gene	I	atC/atT	-
MT	2800	C>T	Synonymous variant	ENSCAFG00000022713	ND1	Protein-coding gene	A	gcC/gcT	-
MT	2806	C>T	Synonymous variant	ENSCAFG00000022713	ND1	Protein-coding gene	L	ctC/ctT	-
MT	2812	C>T	Synonymous variant	ENSCAFG00000022713	ND1	Protein-coding gene	L	ctC/ctT	-
MT	2833	C>T	Synonymous variant	ENSCAFG00000022713	ND1	Protein-coding gene	G	ggC/ggT	-
MT	2836	T>C	Synonymous variant	ENSCAFG00000022713	ND1	Protein-coding gene	Y	taT/taC	-
MT	2949	T>C	Missense variant	ENSCAFG00000022713	ND1	Protein-coding gene	M/T	aTa/aCa	tolerated_low_confidence(0.35)
MT	2951	T>C	Missense variant	ENSCAFG00000022713	ND1	Protein-coding gene	S/P	Tca/Cca	tolerated_low_confidence(0.23)
MT	2962	C>T	Synonymous variant	ENSCAFG00000022713	ND1	Protein-coding gene	I	atC/atT	-
MT	3028	A>C	Synonymous variant	ENSCAFG00000022713	ND1	Protein-coding gene	P	ccA/ccC	-
MT	3046	G>A	Synonymous variant	ENSCAFG00000022713	ND1	Protein-coding gene	L	ttG/ttA	-
MT	3079	C>A	Synonymous variant	ENSCAFG00000022713	ND1	Protein-coding gene	L	ctC/ctA	-
MT	3093	T>C	Missense variant	ENSCAFG00000022713	ND1	Protein-coding gene	I/T	aTc/aCc	deleterious_low_confidence(0.02)
MT	3196	T>C	Synonymous variant	ENSCAFG00000022713	ND1	Protein-coding gene	L	ctT/ctC	-
MT	3235	C>T	Synonymous variant	ENSCAFG00000022713	ND1	Protein-coding gene	S	tcC/tcT	-
MT	3238	G>A	Synonymous variant	ENSCAFG00000022713	ND1	Protein-coding gene	T	acG/acA	-
MT	3247	T>C	Synonymous variant	ENSCAFG00000022713	ND1	Protein-coding gene	I	atT/atC	-
MT	3259	T>C	Synonymous variant	ENSCAFG00000022713	ND1	Protein-coding gene	H	caT/caC	-
MT	3278	G>A	Missense variant	ENSCAFG00000022713	ND1	Protein-coding gene	A/T	Gcc/Acc	tolerated_low_confidence(0.58)
MT	3295	G>A	Synonymous variant	ENSCAFG00000022713	ND1	Protein-coding gene	M	atG/atA	-
MT	3358	A>G	Synonymous variant	ENSCAFG00000022713	ND1	Protein-coding gene	E	gaA/gaG	-
MT	3365	C>T	Synonymous variant	ENSCAFG00000022713	ND1	Protein-coding gene	L	Cta/Tta	-
MT	3373	T>C	Synonymous variant	ENSCAFG00000022713	ND1	Protein-coding gene	S	tcT/tcC	-
MT	3406	C>T	Synonymous variant	ENSCAFG00000022713	ND1	Protein-coding gene	F	ttC/ttT	-
MT	3435	A>G	Missense variant	ENSCAFG00000022713	ND1	Protein-coding gene	N/S	aAt/aGt	deleterious_low_confidence(0)
MT	3442	T>C	Synonymous variant	ENSCAFG00000022713	ND1	Protein-coding gene	I	atT/atC	-
MT	3451	C>T	Synonymous variant	ENSCAFG00000022713	ND1	Protein-coding gene	N	aaC/aaT	-
MT	3466	T>C	Synonymous variant	ENSCAFG00000022713	ND1	Protein-coding gene	I	atT/atC	-
MT	3469	G>A	Synonymous variant	ENSCAFG00000022713	ND1	Protein-coding gene	L	ctG/ctA	-
MT	3489	A>C	Missense variant	ENSCAFG00000022713	ND1	Protein-coding gene	N/T	aAc/aCc	tolerated_low_confidence(0.51)
MT	3489	A>G	Missense variant	ENSCAFG00000022713	ND1	Protein-coding gene	N/S	aAc/aGc	tolerated_low_confidence(0.52)
MT	3494	T>C	Missense variant	ENSCAFG00000022713	ND1	Protein-coding gene	F/L	Ttc/Ctc	tolerated_low_confidence(0.77)
MT	3598	G>A	Synonymous variant	ENSCAFG00000022713	ND1	Protein-coding gene	Q	caG/caA	-
MT	3599	T>C	Synonymous variant	ENSCAFG00000022713	ND1	Protein-coding gene	L	Tta/Cta	-
MT	3662	G>A	Missense variant	ENSCAFG00000022713	ND1	Protein-coding gene	A/T	Gcc/Acc	tolerated_low_confidence(0.18)
MT	3676	C>T	Synonymous variant	ENSCAFG00000022713	ND1	Protein-coding gene	I	atC/atT	-
MT	3731	T>C	Non-coding transcript exon variant	ENSCAFG00000022714	N/A	Non-coding tRNA gene	-	-	-
MT	3749	A>G	Non-coding transcript exon variant	ENSCAFG00000022714	N/A	Non-coding tRNA gene	-	-	-
MT	3755	A>T	Non-coding transcript exon variant	ENSCAFG00000022714	N/A	Non-coding tRNA gene	-	-	-
MT	3794	T>C	Non-coding transcript exon variant	ENSCAFG00000022715	N/A	Non-coding tRNA gene	-	-	-
MT	3928	T>C	Synonymous variant	ENSCAFG00000022717	ND2	Protein-coding gene	I	atT/atC	-
MT	3931	C>T	Synonymous variant	ENSCAFG00000022717	ND2	Protein-coding gene	L	ctC/ctT	-
MT	3955	G>A	Synonymous variant	ENSCAFG00000022717	ND2	Protein-coding gene	M	atG/atA	-
MT	3975	T>C	Missense variant	ENSCAFG00000022717	ND2	Protein-coding gene	M/T	aTa/aCa	tolerated(0.08)
MT	4004	A>G	Missense variant	ENSCAFG00000022717	ND2	Protein-coding gene	I/V	Att/Gtt	tolerated(0.41)
MT	4006	T>C	Synonymous variant	ENSCAFG00000022717	ND2	Protein-coding gene	I	atT/atC	-
MT	4090	T>C	Synonymous variant	ENSCAFG00000022717	ND2	Protein-coding gene	Y	taT/taC	-
MT	4132	A>G	Synonymous variant	ENSCAFG00000022717	ND2	Protein-coding gene	G	ggA/ggG	-
MT	4135	C>T	Synonymous variant	ENSCAFG00000022717	ND2	Protein-coding gene	V	gtC/gtT	-
MT	4169	A>G	Missense variant	ENSCAFG00000022717	ND2	Protein-coding gene	I/V	Atc/Gtc	tolerated(0.34)
MT	4198	C>T	Synonymous variant	ENSCAFG00000022717	ND2	Protein-coding gene	S	tcC/tcT	-
MT	4200	T>C	Missense variant	ENSCAFG00000022717	ND2	Protein-coding gene	I/T	aTc/aCc	tolerated(1)
MT	4204	G>A	Synonymous variant	ENSCAFG00000022717	ND2	Protein-coding gene	M	atG/atA	-
MT	4234	C>T	Synonymous variant	ENSCAFG00000022717	ND2	Protein-coding gene	G	ggC/ggT	-
MT	4273	G>A	Synonymous variant	ENSCAFG00000022717	ND2	Protein-coding gene	Q	caG/caA	-
MT	4277	A>G	Missense variant	ENSCAFG00000022717	ND2	Protein-coding gene	I/V	Att/Gtt	tolerated(0.41)
MT	4282	G>A	Synonymous variant	ENSCAFG00000022717	ND2	Protein-coding gene	T	acG/acA	-
MT	4303	A>G	Synonymous variant	ENSCAFG00000022717	ND2	Protein-coding gene	L	ctA/ctG	-
MT	4333	C>T	Synonymous variant	ENSCAFG00000022717	ND2	Protein-coding gene	S	tcC/tcT	-
MT	4360	T>C	Synonymous variant	ENSCAFG00000022717	ND2	Protein-coding gene	I	atT/atC	-
MT	4366	T>C	Synonymous variant	ENSCAFG00000022717	ND2	Protein-coding gene	T	acT/acC	-
MT	4367	A>G	Missense variant	ENSCAFG00000022717	ND2	Protein-coding gene	N/D	Aac/Gac	tolerated(0.25)
MT	4390	T>C	Synonymous variant	ENSCAFG00000022717	ND2	Protein-coding gene	L	ctT/ctC	-
MT	4466	G>A	Missense variant	ENSCAFG00000022717	ND2	Protein-coding gene	A/T	Gcc/Acc	tolerated(0.18)
MT	4503	A>G	Missense variant	ENSCAFG00000022717	ND2	Protein-coding gene	N/S	aAc/aGc	tolerated(0.07)
MT	4507	T>C	Synonymous variant	ENSCAFG00000022717	ND2	Protein-coding gene	P	ccT/ccC	-
MT	4517	G>A	Missense variant	ENSCAFG00000022717	ND2	Protein-coding gene	V/I	Gtt/Att	tolerated(0.59)
MT	4537	T>C	Synonymous variant	ENSCAFG00000022717	ND2	Protein-coding gene	Y	taT/taC	-
MT	4553	T>C	Missense variant	ENSCAFG00000022717	ND2	Protein-coding gene	S/P	Tct/Cct	tolerated(0.16)
MT	4561	C>T	Synonymous variant	ENSCAFG00000022717	ND2	Protein-coding gene	F	ttC/ttT	-
MT	4572	T>C	Missense variant	ENSCAFG00000022717	ND2	Protein-coding gene	M/T	aTa/aCa	tolerated(0.43)
MT	4641	T>C	Missense variant	ENSCAFG00000022717	ND2	Protein-coding gene	M/T	aTa/aCa	tolerated(0.29)
MT	4646	T>C	Synonymous variant	ENSCAFG00000022717	ND2	Protein-coding gene	L	Tta/Cta	-
MT	4652	T>C	Synonymous variant	ENSCAFG00000022717	ND2	Protein-coding gene	L	Tta/Cta	-
MT	4657	A>G	Synonymous variant	ENSCAFG00000022717	ND2	Protein-coding gene	M	atA/atG	-
MT	4708	A>G	Synonymous variant	ENSCAFG00000022717	ND2	Protein-coding gene	M	atA/atG	-
MT	4765	C>T	Synonymous variant	ENSCAFG00000022717	ND2	Protein-coding gene	I	atC/atT	-
MT	4769	G>A	Missense variant	ENSCAFG00000022717	ND2	Protein-coding gene	A/T	Gct/Act	tolerated(0.19)
MT	4892	C>T	Missense variant	ENSCAFG00000022717	ND2	Protein-coding gene	P/S	Ccc/Tcc	tolerated(0.37)
MT	4940	T>C	Synonymous variant	ENSCAFG00000022717	ND2	Protein-coding gene	L	Tta/Cta	-
MT	4949	T>C	Synonymous variant	ENSCAFG00000022717	ND2	Protein-coding gene	L	Ttg/Ctg	-
MT	5009	C>T	Non-coding transcript exon variant	ENSCAFG00000022718	N/A	Non-coding tRNA gene	-	-	-
MT	5030	T>C	Non-coding	N/A	N/A	N/A	-	-	-
MT	5042	G>A	Non-coding transcript exon variant	ENSCAFG00000022719	N/A	Non-coding tRNA gene	-	-	-
MT	5126	C>T	Non-coding transcript exon variant	ENSCAFG00000022720	N/A	Non-coding tRNA gene	-	-	-
MT	5231	G>A	Non-coding transcript exon variant	ENSCAFG00000022721	N/A	Non-coding tRNA gene	-	-	-
MT	5259	A>G	Non-coding transcript exon variant	ENSCAFG00000022721	N/A	Non-coding tRNA gene	-	-	-
MT	5357	T>C	Synonymous variant	ENSCAFG00000022723	COX1	Protein-coding gene	I	atT/atC	-
MT	5366	A>G	Synonymous variant	ENSCAFG00000022723	COX1	Protein-coding gene	W	tgA/tgG	-
MT	5367	C>T	Synonymous variant	ENSCAFG00000022723	COX1	Protein-coding gene	L	Ctg/Ttg	-
MT	5402	A>G	Synonymous variant	ENSCAFG00000022723	COX1	Protein-coding gene	L	ttA/ttG	-
MT	5432	A>G	Synonymous variant	ENSCAFG00000022723	COX1	Protein-coding gene	M	atA/atG	-
MT	5444	T>C	Synonymous variant	ENSCAFG00000022723	COX1	Protein-coding gene	A	gcT/gcC	-
MT	5504	A>G	Synonymous variant	ENSCAFG00000022723	COX1	Protein-coding gene	Q	caA/caG	-
MT	5505	A>G	Missense variant	ENSCAFG00000022723	COX1	Protein-coding gene	I/V	Att/Gtt	deleterious_low_confidence(0.02)
MT	5552	C>T	Synonymous variant	ENSCAFG00000022723	COX1	Protein-coding gene	F	ttC/ttT	-
MT	5561	G>A	Synonymous variant	ENSCAFG00000022723	COX1	Protein-coding gene	M	atG/atA	-
MT	5564	C>T	Synonymous variant	ENSCAFG00000022723	COX1	Protein-coding gene	P	ccC/ccT	-
MT	5592	C>T	Synonymous variant	ENSCAFG00000022723	COX1	Protein-coding gene	L	Cta/Tta	-
MT	5624	G>A	Synonymous variant	ENSCAFG00000022723	COX1	Protein-coding gene	M	atG/atA	-
MT	5663	T>C	Synonymous variant	ENSCAFG00000022723	COX1	Protein-coding gene	L	ctT/ctC	-
MT	5699	G>A	Synonymous variant	ENSCAFG00000022723	COX1	Protein-coding gene	M	atG/atA	-
MT	5720	G>A	Synonymous variant	ENSCAFG00000022723	COX1	Protein-coding gene	T	acG/acA	-
MT	5730	G>A	Missense variant	ENSCAFG00000022723	COX1	Protein-coding gene	V/M	Gta/Ata	deleterious_low_confidence(0)
MT	5804	A>G	Synonymous variant	ENSCAFG00000022723	COX1	Protein-coding gene	L	ttA/ttG	-
MT	5819	T>C	Synonymous variant	ENSCAFG00000022723	COX1	Protein-coding gene	S	tcT/tcC	-
MT	5855	C>T	Synonymous variant	ENSCAFG00000022723	COX1	Protein-coding gene	I	atC/atT	-
MT	5888	A>G	Synonymous variant	ENSCAFG00000022723	COX1	Protein-coding gene	Q	caA/caG	-
MT	5913	C>T	Synonymous variant	ENSCAFG00000022723	COX1	Protein-coding gene	L	Cta/Tta	-
MT	5937	C>T	Synonymous variant	ENSCAFG00000022723	COX1	Protein-coding gene	L	Cta/Tta	-
MT	6065	A>G	Synonymous variant	ENSCAFG00000022723	COX1	Protein-coding gene	G	ggA/ggG	-
MT	6068	T>C	Synonymous variant	ENSCAFG00000022723	COX1	Protein-coding gene	H	caT/caC	-
MT	6170	A>G	Synonymous variant	ENSCAFG00000022723	COX1	Protein-coding gene	V	gtA/gtG	-
MT	6224	G>A	Synonymous variant	ENSCAFG00000022723	COX1	Protein-coding gene	M	atG/atA	-
MT	6257	G>A	Synonymous variant	ENSCAFG00000022723	COX1	Protein-coding gene	A	gcG/gcA	-
MT	6302	A>G	Synonymous variant	ENSCAFG00000022723	COX1	Protein-coding gene	V	gtA/gtG	-
MT	6332	T>C	Synonymous variant	ENSCAFG00000022723	COX1	Protein-coding gene	H	caT/caC	-
MT	6338	C>T	Synonymous variant	ENSCAFG00000022723	COX1	Protein-coding gene	G	ggC/ggT	-
MT	6371	T>C	Synonymous variant	ENSCAFG00000022723	COX1	Protein-coding gene	A	gcT/gcC	-
MT	6377	G>A	Synonymous variant	ENSCAFG00000022723	COX1	Protein-coding gene	G	ggG/ggA	-
MT	6401	C>T	Synonymous variant	ENSCAFG00000022723	COX1	Protein-coding gene	G	ggC/ggT	-
MT	6455	T>C	Synonymous variant	ENSCAFG00000022723	COX1	Protein-coding gene	D	gaT/gaC	-
MT	6470	G>A	Synonymous variant	ENSCAFG00000022723	COX1	Protein-coding gene	V	gtG/gtA	-
MT	6500	A>G	Synonymous variant	ENSCAFG00000022723	COX1	Protein-coding gene	G	ggA/ggG	-
MT	6518	G>A	Synonymous variant	ENSCAFG00000022723	COX1	Protein-coding gene	M	atG/atA	-
MT	6529	C>T	Missense variant	ENSCAFG00000022723	COX1	Protein-coding gene	A/V	gCc/gTc	tolerated_low_confidence(0.92)
MT	6554	T>C	Synonymous variant	ENSCAFG00000022723	COX1	Protein-coding gene	G	ggT/ggC	-
MT	6572	T>C	Synonymous variant	ENSCAFG00000022723	COX1	Protein-coding gene	T	acT/acC	-
MT	6629	T>C	Synonymous variant	ENSCAFG00000022723	COX1	Protein-coding gene	P	ccT/ccC	-
MT	6653	A>G	Synonymous variant	ENSCAFG00000022723	COX1	Protein-coding gene	G	ggA/ggG	-
MT	6683	T>C	Synonymous variant	ENSCAFG00000022723	COX1	Protein-coding gene	D	gaT/gaC	-
MT	6711	T>A	Missense variant	ENSCAFG00000022723	COX1	Protein-coding gene	S/T	Tct/Act	tolerated_low_confidence(0.07)
MT	6740	G>A	Synonymous variant	ENSCAFG00000022723	COX1	Protein-coding gene	A	gcG/gcA	-
MT	6743	G>A	Synonymous variant	ENSCAFG00000022723	COX1	Protein-coding gene	V	gtG/gtA	-
MT	6764	C>T	Synonymous variant	ENSCAFG00000022723	COX1	Protein-coding gene	I	atC/atT	-
MT	6821	C>T	Synonymous variant	ENSCAFG00000022723	COX1	Protein-coding gene	N	aaC/aaT	-
MT	6863	C>T	Synonymous variant	ENSCAFG00000022723	COX1	Protein-coding gene	F	ttC/ttT	-
MT	6882	A>G	Missense variant	ENSCAFG00000022723	COX1	Protein-coding gene	I/V	Atc/Gtc	tolerated_low_confidence(0.55)
MT	6916	T>C	Non-coding transcript exon variant	ENSCAFG00000022724	N/A	Non-coding tRNA gene	-	-	-
MT	6947	T>C	Non-coding transcript exon variant	ENSCAFG00000022724	N/A	Non-coding tRNA gene	-	-	-
MT	6967	A>G	Non-coding transcript exon variant	ENSCAFG00000022725	N/A	Non-coding tRNA gene	-	-	-
MT	6969	G>A	Non-coding transcript exon variant	ENSCAFG00000022725	N/A	Non-coding tRNA gene	-	-	-
MT	7014	T>C	Non-coding transcript exon variant	ENSCAFG00000022725	N/A	Non-coding tRNA gene	-	-	-
MT	7014	T>G	Non-coding transcript exon variant	ENSCAFG00000022725	N/A	Non-coding tRNA gene	-	-	-
MT	7058	T>C	Synonymous variant	ENSCAFG00000022726	COX2	Protein-coding gene	L	Tta/Cta	-
MT	7072	C>T	Synonymous variant	ENSCAFG00000022726	COX2	Protein-coding gene	T	acC/acT	-
MT	7081	T>C	Synonymous variant	ENSCAFG00000022726	COX2	Protein-coding gene	I	atT/atC	-
MT	7097	C>T	Missense variant	ENSCAFG00000022726	COX2	Protein-coding gene	H/Y	Cat/Tat	tolerated_low_confidence(0.15)
MT	7112	A>G	Missense variant	ENSCAFG00000022726	COX2	Protein-coding gene	T/A	Aca/Gca	tolerated_low_confidence(1)
MT	7145	G>A	Missense variant	ENSCAFG00000022726	COX2	Protein-coding gene	V/I	Gtt/Att	deleterious_low_confidence(0.03)
MT	7168	A>G	Synonymous variant	ENSCAFG00000022726	COX2	Protein-coding gene	M	atA/atG	-
MT	7171	G>A	Synonymous variant	ENSCAFG00000022726	COX2	Protein-coding gene	L	ttG/ttA	-
MT	7185	C>T	Missense variant	ENSCAFG00000022726	COX2	Protein-coding gene	T/I	aCc/aTc	deleterious_low_confidence(0.01)
MT	7186	C>A	Synonymous variant	ENSCAFG00000022726	COX2	Protein-coding gene	T	acC/acA	-
MT	7195	C>T	Synonymous variant	ENSCAFG00000022726	COX2	Protein-coding gene	S	agC/agT	-
MT	7237	A>G	Synonymous variant	ENSCAFG00000022726	COX2	Protein-coding gene	L	ctA/ctG	-
MT	7253	A>G	Missense variant	ENSCAFG00000022726	COX2	Protein-coding gene	I/V	Atc/Gtc	tolerated_low_confidence(0.17)
MT	7270	T>C	Synonymous variant	ENSCAFG00000022726	COX2	Protein-coding gene	P	ccT/ccC	-
MT	7291	A>G	Synonymous variant	ENSCAFG00000022726	COX2	Protein-coding gene	M	atA/atG	-
MT	7293	T>C	Missense variant	ENSCAFG00000022726	COX2	Protein-coding gene	M/T	aTg/aCg	deleterious_low_confidence(0.04)
MT	7308	A>G	Missense variant	ENSCAFG00000022726	COX2	Protein-coding gene	N/S	aAc/aGc	tolerated_low_confidence(0.14)
MT	7360	A>G	Synonymous variant	ENSCAFG00000022726	COX2	Protein-coding gene	E	gaA/gaG	-
MT	7363	T>C	Synonymous variant	ENSCAFG00000022726	COX2	Protein-coding gene	Y	taT/taC	-
MT	7369	C>T	Synonymous variant	ENSCAFG00000022726	COX2	Protein-coding gene	D	gaC/gaT	-
MT	7383	A>G	Missense variant	ENSCAFG00000022726	COX2	Protein-coding gene	N/S	aAc/aGc	tolerated_low_confidence(0.95)
MT	7400	A>G	Missense variant	ENSCAFG00000022726	COX2	Protein-coding gene	I/V	Atc/Gtc	tolerated_low_confidence(0.59)
MT	7426	A>T	Synonymous variant	ENSCAFG00000022726	COX2	Protein-coding gene	G	ggA/ggT	-
MT	7450	C>T	Synonymous variant	ENSCAFG00000022726	COX2	Protein-coding gene	D	gaC/gaT	-
MT	7479	C>T	Missense variant	ENSCAFG00000022726	COX2	Protein-coding gene	T/I	aCc/aTc	deleterious_low_confidence(0.01)
MT	7516	T>C	Synonymous variant	ENSCAFG00000022726	COX2	Protein-coding gene	H	caT/caC	-
MT	7528	T>C	Synonymous variant	ENSCAFG00000022726	COX2	Protein-coding gene	V	gtT/gtC	-
MT	7552	C>T	Synonymous variant	ENSCAFG00000022726	COX2	Protein-coding gene	D	gaC/gaT	-
MT	7568	C>T	Synonymous variant	ENSCAFG00000022726	COX2	Protein-coding gene	L	Cta/Tta	-
MT	7585	T>C	Synonymous variant	ENSCAFG00000022726	COX2	Protein-coding gene	L	ctT/ctC	-
MT	7593	T>C	Missense variant	ENSCAFG00000022726	COX2	Protein-coding gene	M/T	aTa/aCa	tolerated_low_confidence(0.76)
MT	7609	C>T	Synonymous variant	ENSCAFG00000022726	COX2	Protein-coding gene	Y	taC/taT	-
MT	7679	C>T	Synonymous variant	ENSCAFG00000022726	COX2	Protein-coding gene	L	Cta/Tta	-
MT	7703	G>A	Missense variant	ENSCAFG00000022726	COX2	Protein-coding gene	A/T	Gcc/Acc	tolerated_low_confidence(0.35)
MT	7817	T>C	Synonymous variant	ENSCAFG00000022728	ATP8	Protein-coding gene	D	gaT/gaC	-
MT	7834	T>C	Missense variant	ENSCAFG00000022728	ATP8	Protein-coding gene	I/T	aTt/aCt	tolerated(0.48)
MT	7844	T>C	Synonymous variant	ENSCAFG00000022728	ATP8	Protein-coding gene	F	ttT/ttC	-
MT	7914	A>G	Missense variant	ENSCAFG00000022728	ATP8	Protein-coding gene	M/V	Ata/Gta	tolerated(0.17)
MT	7923	T>C	Missense variant	ENSCAFG00000022728	ATP8	Protein-coding gene	S/P	Tct/Cct	tolerated(0.55)
MT	7927	C>T	Missense variant	ENSCAFG00000022728	ATP8	Protein-coding gene	A/V	gCt/gTt	tolerated(0.58)
MT	7938	G>A	Missense variant	ENSCAFG00000022728	ATP8	Protein-coding gene	G/S	Ggt/Agt	tolerated(0.11)
MT	8014	C>T	Synonymous variant	ENSCAFG00000022729	ATP6	Protein-coding gene	L	ctC/ctT	-
MT	8038	A>G	Synonymous variant	ENSCAFG00000022729	ATP6	Protein-coding gene	M	atA/atG	-
MT	8048	A>G	Missense variant	ENSCAFG00000022729	ATP6	Protein-coding gene	I/V	Att/Gtt	tolerated(0.2)
MT	8062	A>G	Synonymous variant	ENSCAFG00000022729	ATP6	Protein-coding gene	T	acA/acG	-
MT	8068	T>C	Synonymous variant	ENSCAFG00000022729	ATP6	Protein-coding gene	S	agT/agC	-
MT	8101	G>A	Synonymous variant	ENSCAFG00000022729	ATP6	Protein-coding gene	Q	caG/caA	-
MT	8119	A>G	Synonymous variant	ENSCAFG00000022729	ATP6	Protein-coding gene	L	ctA/ctG	-
MT	8138	G>A	Missense variant	ENSCAFG00000022729	ATP6	Protein-coding gene	A/T	Gca/Aca	tolerated_low_confidence(0.69)
MT	8139	C>T	Missense variant	ENSCAFG00000022729	ATP6	Protein-coding gene	A/V	gCa/gTa	tolerated_low_confidence(0.2)
MT	8200	T>C	Synonymous variant	ENSCAFG00000022729	ATP6	Protein-coding gene	I	atT/atC	-
MT	8212	T>C	Synonymous variant	ENSCAFG00000022729	ATP6	Protein-coding gene	N	aaT/aaC	-
MT	8221	A>C	Synonymous variant	ENSCAFG00000022729	ATP6	Protein-coding gene	G	ggA/ggC	-
MT	8221	A>G	Synonymous variant	ENSCAFG00000022729	ATP6	Protein-coding gene	G	ggA/ggG	-
MT	8225	T>C	Synonymous variant	ENSCAFG00000022729	ATP6	Protein-coding gene	L	Tta/Cta	-
MT	8242	G>A	Synonymous variant	ENSCAFG00000022729	ATP6	Protein-coding gene	T	acG/acA	-
MT	8281	T>C	Synonymous variant	ENSCAFG00000022729	ATP6	Protein-coding gene	I	atT/atC	-
MT	8323	A>G	Synonymous variant	ENSCAFG00000022729	ATP6	Protein-coding gene	K	aaA/aaG	-
MT	8331	C>T	Missense variant	ENSCAFG00000022729	ATP6	Protein-coding gene	A/V	gCa/gTa	tolerated(0.3)
MT	8368	C>T	Synonymous variant	ENSCAFG00000022729	ATP6	Protein-coding gene	L	ctC/ctT	-
MT	8390	G>A	Missense variant	ENSCAFG00000022729	ATP6	Protein-coding gene	V/I	Gtc/Atc	tolerated(1)
MT	8411	T>C	Missense variant	ENSCAFG00000022729	ATP6	Protein-coding gene	F/L	Ttt/Ctt	tolerated(0.33)
MT	8413	T>C	Synonymous variant	ENSCAFG00000022729	ATP6	Protein-coding gene	F	ttT/ttC	-
MT	8425	G>A	Synonymous variant	ENSCAFG00000022729	ATP6	Protein-coding gene	M	atG/atA	-
MT	8436	T>C	Missense variant	ENSCAFG00000022729	ATP6	Protein-coding gene	V/A	gTt/gCt	deleterious(0)
MT	8479	T>C	Synonymous variant	ENSCAFG00000022729	ATP6	Protein-coding gene	H	caT/caC	-
MT	8511	A>G	Missense variant	ENSCAFG00000022729	ATP6	Protein-coding gene	N/S	aAt/aGt	tolerated_low_confidence(1)
MT	8536	C>T	Synonymous variant	ENSCAFG00000022729	ATP6	Protein-coding gene	I	atC/atT	-
MT	8557	A>T	Synonymous variant	ENSCAFG00000022729	ATP6	Protein-coding gene	L	ctA/ctT	-
MT	8569	A>G	Synonymous variant	ENSCAFG00000022729	ATP6	Protein-coding gene	L	ctA/ctG	-
MT	8575	T>C	Synonymous variant	ENSCAFG00000022729	ATP6	Protein-coding gene	F	ttT/ttC	-
MT	8585	T>C	Synonymous variant	ENSCAFG00000022729	ATP6	Protein-coding gene	L	Tta/Cta	-
MT	8600	G>A	Missense variant	ENSCAFG00000022729	ATP6	Protein-coding gene	V/I	Gtt/Att	deleterious_low_confidence(0.01)
MT	8661	C>T	Synonymous variant	ENSCAFG00000022730	MT-CO3	Protein-coding gene	H	caC/caT	-
MT	8697	G>A	Synonymous variant	ENSCAFG00000022730	MT-CO3	Protein-coding gene	L	ctG/ctA	-
MT	8703	G>A	Synonymous variant	ENSCAFG00000022730	MT-CO3	Protein-coding gene	G	ggG/ggA	-
MT	8736	T>C	Synonymous variant	ENSCAFG00000022730	MT-CO3	Protein-coding gene	L	ctT/ctC	-
MT	8760	A>G	Synonymous variant	ENSCAFG00000022730	MT-CO3	Protein-coding gene	S	tcA/tcG	-
MT	8764	G>T	Missense variant	ENSCAFG00000022730	MT-CO3	Protein-coding gene	A/S	Gcc/Tcc	tolerated_low_confidence(0.36)
MT	8772	T>C	Synonymous variant	ENSCAFG00000022730	MT-CO3	Protein-coding gene	L	ctT/ctC	-
MT	8805	A>G	Synonymous variant	ENSCAFG00000022730	MT-CO3	Protein-coding gene	M	atA/atG	-
MT	8807	G>A	Missense variant	ENSCAFG00000022730	MT-CO3	Protein-coding gene	C/Y	tGc/tAc	tolerated_low_confidence(1)
MT	8817	A>G	Synonymous variant	ENSCAFG00000022730	MT-CO3	Protein-coding gene	W	tgA/tgG	-
MT	8828	T>C	Missense variant	ENSCAFG00000022730	MT-CO3	Protein-coding gene	I/T	aTc/aCc	tolerated_low_confidence(0.2)
MT	8836	G>A	Missense variant	ENSCAFG00000022730	MT-CO3	Protein-coding gene	G/S	Ggc/Agc	tolerated_low_confidence(0.5)
MT	8850	A>G	Synonymous variant	ENSCAFG00000022730	MT-CO3	Protein-coding gene	G	ggA/ggG	-
MT	8853	T>C	Synonymous variant	ENSCAFG00000022730	MT-CO3	Protein-coding gene	H	caT/caC	-
MT	8856	T>C	Synonymous variant	ENSCAFG00000022730	MT-CO3	Protein-coding gene	H	caT/caC	-
MT	8865	T>C	Synonymous variant	ENSCAFG00000022730	MT-CO3	Protein-coding gene	I	atT/atC	-
MT	8877	A>G	Synonymous variant	ENSCAFG00000022730	MT-CO3	Protein-coding gene	G	ggA/ggG	-
MT	8906	T>C	Missense variant	ENSCAFG00000022730	MT-CO3	Protein-coding gene	V/A	gTa/gCa	tolerated_low_confidence(0.11)
MT	8926	G>A	Missense variant	ENSCAFG00000022730	MT-CO3	Protein-coding gene	A/T	Gca/Aca	tolerated_low_confidence(0.14)
MT	8931	C>T	Synonymous variant	ENSCAFG00000022730	MT-CO3	Protein-coding gene	G	ggC/ggT	-
MT	8946	T>C	Synonymous variant	ENSCAFG00000022730	MT-CO3	Protein-coding gene	F	ttT/ttC	-
MT	8968	A>T	Missense variant	ENSCAFG00000022730	MT-CO3	Protein-coding gene	T/S	Act/Tct	tolerated_low_confidence(0.06)
MT	8991	A>G	Synonymous variant	ENSCAFG00000022730	MT-CO3	Protein-coding gene	W	tgA/tgG	-
MT	9004	A>G	Missense variant	ENSCAFG00000022730	MT-CO3	Protein-coding gene	I/V	Att/Gtt	tolerated_low_confidence(0.12)
MT	9009	T>C	Synonymous variant	ENSCAFG00000022730	MT-CO3	Protein-coding gene	I	atT/atC	-
MT	9042	C>T	Synonymous variant	ENSCAFG00000022730	MT-CO3	Protein-coding gene	N	aaC/aaT	-
MT	9060	C>T	Synonymous variant	ENSCAFG00000022730	MT-CO3	Protein-coding gene	A	gcC/gcT	-
MT	9090	T>C	Synonymous variant	ENSCAFG00000022730	MT-CO3	Protein-coding gene	H	caT/caC	-
MT	9120	A>G	Synonymous variant	ENSCAFG00000022730	MT-CO3	Protein-coding gene	M	atA/atG	-
MT	9130	T>C	Synonymous variant	ENSCAFG00000022730	MT-CO3	Protein-coding gene	L	Tta/Cta	-
MT	9190	G>A	Missense variant	ENSCAFG00000022730	MT-CO3	Protein-coding gene	E/K	Gag/Aag	deleterious_low_confidence(0.02)
MT	9198	T>C	Synonymous variant	ENSCAFG00000022730	MT-CO3	Protein-coding gene	S	tcT/tcC	-
MT	9219	A>G	Synonymous variant	ENSCAFG00000022730	MT-CO3	Protein-coding gene	V	gtA/gtG	-
MT	9222	C>T	Synonymous variant	ENSCAFG00000022730	MT-CO3	Protein-coding gene	Y	taC/taT	-
MT	9252	T>C	Synonymous variant	ENSCAFG00000022730	MT-CO3	Protein-coding gene	F	ttT/ttC	-
MT	9372	C>T	Synonymous variant	ENSCAFG00000022730	MT-CO3	Protein-coding gene	H	caC/caT	-
MT	9375	T>C	Synonymous variant	ENSCAFG00000022730	MT-CO3	Protein-coding gene	F	ttT/ttC	-
MT	9420	A>G	Synonymous variant	ENSCAFG00000022730	MT-CO3	Protein-coding gene	W	tgA/tgG	-
MT	9487	A>G	Non-coding transcript exon variant	ENSCAFG00000022731	N/A	Non-coding tRNA gene	-	-	-
MT	9525	T>C	Synonymous variant	ENSCAFG00000022732	ND3	Protein-coding gene	N	aaT/aaC	-
MT	9547	G>A	Missense variant	ENSCAFG00000022732	ND3	Protein-coding gene	V/M	Gta/Ata	tolerated_low_confidence(0.27)
MT	9693	C>T	Synonymous variant	ENSCAFG00000022732	ND3	Protein-coding gene	D	gaC/gaT	-
MT	9708	C>T	Synonymous variant	ENSCAFG00000022732	ND3	Protein-coding gene	L	ctC/ctT	-
MT	9714	C>T	Synonymous variant	ENSCAFG00000022732	ND3	Protein-coding gene	L	ctC/ctT	-
MT	9756	A>G	Synonymous variant	ENSCAFG00000022732	ND3	Protein-coding gene	M	atA/atG	-
MT	9769	C>T	Missense variant	ENSCAFG00000022732	ND3	Protein-coding gene	L/F	Ctc/Ttc	tolerated_low_confidence(0.57)
MT	9786	C>T	Synonymous variant	ENSCAFG00000022732	ND3	Protein-coding gene	L	ctC/ctT	-
MT	9795	G>A	Synonymous variant	ENSCAFG00000022732	ND3	Protein-coding gene	A	gcG/gcA	-
MT	9804	G>A	Synonymous variant	ENSCAFG00000022732	ND3	Protein-coding gene	A	gcG/gcA	-
MT	9825	G>A	Synonymous variant	ENSCAFG00000022732	ND3	Protein-coding gene	G	ggG/ggA	-
MT	9835	A>G	Missense variant	ENSCAFG00000022732	ND3	Protein-coding gene	T/A	Acc/Gcc	tolerated_low_confidence(1)
MT	9838	G>A	Missense variant	ENSCAFG00000022732	ND3	Protein-coding gene	E/K	Gaa/Aaa	deleterious_low_confidence(0.02)
MT	9896	T>C	Non-coding transcript exon variant	ENSCAFG00000022733	N/A	Non-coding tRNA gene	-	-	-
MT	9898	T>C	Non-coding transcript exon variant	ENSCAFG00000022733	N/A	Non-coding tRNA gene	-	-	-
MT	9928	T>C	Synonymous variant	ENSCAFG00000022734	ND4L	Protein-coding gene	I	atT/atC	-
MT	9946	C>T	Synonymous variant	ENSCAFG00000022734	ND4L	Protein-coding gene	F	ttC/ttT	-
MT	10050	C>T	Missense variant	ENSCAFG00000022734	ND4L	Protein-coding gene	T/I	aCt/aTt	tolerated(0.55)
MT	10086	T>C	Missense variant	ENSCAFG00000022734	ND4L	Protein-coding gene	M/T	aTa/aCa	tolerated(0.22)
MT	10111	T>C	Synonymous variant	ENSCAFG00000022734	ND4L	Protein-coding gene	A	gcT/gcC	-
MT	10165	C>T	Synonymous variant	ENSCAFG00000022734	ND4L	Protein-coding gene	Y	taC/taT	-
MT	10215	C>T	Synonymous variant	ENSCAFG00000022735	ND4	Protein-coding gene	I	atC/atT	-
MT	10251	A>G	Synonymous variant	ENSCAFG00000022735	ND4	Protein-coding gene	M	atA/atG	-
MT	10257	G>A	Synonymous variant	ENSCAFG00000022735	ND4	Protein-coding gene	K	aaG/aaA	-
MT	10260	T>C	Synonymous variant	ENSCAFG00000022735	ND4	Protein-coding gene	P	ccT/ccC	-
MT	10263	C>T	Synonymous variant	ENSCAFG00000022735	ND4	Protein-coding gene	N	aaC/aaT	-
MT	10281	G>A	Synonymous variant	ENSCAFG00000022735	ND4	Protein-coding gene	T	acG/acA	-
MT	10304	G>A	Missense variant	ENSCAFG00000022735	ND4	Protein-coding gene	S/N	aGc/aAc	tolerated_low_confidence(0.08)
MT	10319	T>C	Missense variant	ENSCAFG00000022735	ND4	Protein-coding gene	F/S	tTc/tCc	tolerated_low_confidence(0.55)
MT	10324	C>T	Synonymous variant	ENSCAFG00000022735	ND4	Protein-coding gene	L	Cta/Tta	-
MT	10337	A>G	Missense variant	ENSCAFG00000022735	ND4	Protein-coding gene	N/S	aAt/aGt	tolerated_low_confidence(1)
MT	10346	C>T	Missense variant	ENSCAFG00000022735	ND4	Protein-coding gene	T/M	aCa/aTa	tolerated_low_confidence(0.26)
MT	10354	T>C	Missense variant	ENSCAFG00000022735	ND4	Protein-coding gene	S/P	Tcc/Ccc	tolerated_low_confidence(0.11)
MT	10360	T>C	Synonymous variant	ENSCAFG00000022735	ND4	Protein-coding gene	L	Tta/Cta	-
MT	10377	T>C	Synonymous variant	ENSCAFG00000022735	ND4	Protein-coding gene	D	gaT/gaC	-
MT	10386	G>A	Synonymous variant	ENSCAFG00000022735	ND4	Protein-coding gene	S	tcG/tcA	-
MT	10404	C>T	Synonymous variant	ENSCAFG00000022735	ND4	Protein-coding gene	L	ctC/ctT	-
MT	10440	T>C	Synonymous variant	ENSCAFG00000022735	ND4	Protein-coding gene	S	agT/agC	-
MT	10470	T>C	Synonymous variant	ENSCAFG00000022735	ND4	Protein-coding gene	T	acT/acC	-
MT	10499	T>C	Missense variant	ENSCAFG00000022735	ND4	Protein-coding gene	I/T	aTt/aCt	tolerated_low_confidence(0.18)
MT	10512	G>A	Synonymous variant	ENSCAFG00000022735	ND4	Protein-coding gene	L	ttG/ttA	-
MT	10513	T>C	Missense variant	ENSCAFG00000022735	ND4	Protein-coding gene	F/L	Ttc/Ctc	tolerated_low_confidence(0.63)
MT	10533	A>T	Synonymous variant	ENSCAFG00000022735	ND4	Protein-coding gene	T	acA/acT	-
MT	10542	A>G	Synonymous variant	ENSCAFG00000022735	ND4	Protein-coding gene	E	gaA/gaG	-
MT	10557	C>T	Synonymous variant	ENSCAFG00000022735	ND4	Protein-coding gene	Y	taC/taT	-
MT	10584	G>A	Synonymous variant	ENSCAFG00000022735	ND4	Protein-coding gene	P	ccG/ccA	-
MT	10611	A>T	Synonymous variant	ENSCAFG00000022735	ND4	Protein-coding gene	G	ggA/ggT	-
MT	10613	A>G	Missense variant	ENSCAFG00000022735	ND4	Protein-coding gene	N/S	aAt/aGt	tolerated_low_confidence(0.05)
MT	10733	T>C	Missense variant	ENSCAFG00000022735	ND4	Protein-coding gene	M/T	aTa/aCa	tolerated_low_confidence(0.6)
MT	10734	A>T	Missense variant	ENSCAFG00000022735	ND4	Protein-coding gene	M/I	atA/atT	tolerated_low_confidence(0.63)
MT	10773	T>C	Synonymous variant	ENSCAFG00000022735	ND4	Protein-coding gene	S	tcT/tcC	-
MT	10776	T>C	Synonymous variant	ENSCAFG00000022735	ND4	Protein-coding gene	N	aaT/aaC	-
MT	10780	T>C	Missense variant	ENSCAFG00000022735	ND4	Protein-coding gene	F/L	Ttc/Ctc	tolerated_low_confidence(1)
MT	10785	A>G	Synonymous variant	ENSCAFG00000022735	ND4	Protein-coding gene	L	ctA/ctG	-
MT	10863	A>G	Synonymous variant	ENSCAFG00000022735	ND4	Protein-coding gene	V	gtA/gtG	-
MT	10899	T>C	Synonymous variant	ENSCAFG00000022735	ND4	Protein-coding gene	A	gcT/gcC	-
MT	10917	G>A	Synonymous variant	ENSCAFG00000022735	ND4	Protein-coding gene	G	ggG/ggA	-
MT	10951	A>G	Missense variant	ENSCAFG00000022735	ND4	Protein-coding gene	N/D	Aat/Gat	tolerated_low_confidence(0.93)
MT	10956	C>T	Synonymous variant	ENSCAFG00000022735	ND4	Protein-coding gene	P	ccC/ccT	-
MT	10959	G>A	Synonymous variant	ENSCAFG00000022735	ND4	Protein-coding gene	L	ctG/ctA	-
MT	10977	C>T	Synonymous variant	ENSCAFG00000022735	ND4	Protein-coding gene	Y	taC/taT	-
MT	10980	C>T	Synonymous variant	ENSCAFG00000022735	ND4	Protein-coding gene	P	ccC/ccT	-
MT	10992	G>A	Synonymous variant	ENSCAFG00000022735	ND4	Protein-coding gene	L	ttG/ttA	-
MT	11028	T>C	Synonymous variant	ENSCAFG00000022735	ND4	Protein-coding gene	C	tgT/tgC	-
MT	11100	G>A	Synonymous variant	ENSCAFG00000022735	ND4	Protein-coding gene	A	gcG/gcA	-
MT	11120	G>T	Missense variant	ENSCAFG00000022735	ND4	Protein-coding gene	W/L	tGa/tTa	tolerated_low_confidence(0.1)
MT	11121	A>T	Missense variant	ENSCAFG00000022735	ND4	Protein-coding gene	W/C	tgA/tgT	deleterious_low_confidence(0)
MT	11133	T>C	Synonymous variant	ENSCAFG00000022735	ND4	Protein-coding gene	G	ggT/ggC	-
MT	11136	A>G	Synonymous variant	ENSCAFG00000022735	ND4	Protein-coding gene	A	gcA/gcG	-
MT	11138	C>T	Missense variant	ENSCAFG00000022735	ND4	Protein-coding gene	T/M	aCa/aTa	tolerated_low_confidence(0.22)
MT	11172	A>G	Synonymous variant	ENSCAFG00000022735	ND4	Protein-coding gene	S	tcA/tcG	-
MT	11176	C>T	Synonymous variant	ENSCAFG00000022735	ND4	Protein-coding gene	L	Cta/Tta	-
MT	11199	T>C	Synonymous variant	ENSCAFG00000022735	ND4	Protein-coding gene	N	aaT/aaC	-
MT	11210	T>C	Missense variant	ENSCAFG00000022735	ND4	Protein-coding gene	I/T	aTc/aCc	tolerated_low_confidence(1)
MT	11227	A>G	Missense variant	ENSCAFG00000022735	ND4	Protein-coding gene	I/V	Att/Gtt	tolerated_low_confidence(0.09)
MT	11229	T>C	Synonymous variant	ENSCAFG00000022735	ND4	Protein-coding gene	I	atT/atC	-
MT	11247	A>G	Synonymous variant	ENSCAFG00000022735	ND4	Protein-coding gene	Q	caA/caG	-
MT	11250	T>C	Synonymous variant	ENSCAFG00000022735	ND4	Protein-coding gene	T	acT/acC	-
MT	11260	C>T	Synonymous variant	ENSCAFG00000022735	ND4	Protein-coding gene	L	Cta/Tta	-
MT	11322	T>C	Synonymous variant	ENSCAFG00000022735	ND4	Protein-coding gene	N	aaT/aaC	-
MT	11347	A>G	Missense variant	ENSCAFG00000022735	ND4	Protein-coding gene	M/V	Ata/Gta	tolerated_low_confidence(0.48)
MT	11352	C>T	Synonymous variant	ENSCAFG00000022735	ND4	Protein-coding gene	S	tcC/tcT	-
MT	11372	T>C	Missense variant	ENSCAFG00000022735	ND4	Protein-coding gene	I/T	aTt/aCt	tolerated_low_confidence(0.38)
MT	11400	T>C	Synonymous variant	ENSCAFG00000022735	ND4	Protein-coding gene	I	atT/atC	-
MT	11402	T>C	Missense variant	ENSCAFG00000022735	ND4	Protein-coding gene	I/T	aTc/aCc	tolerated_low_confidence(0.08)
MT	11431	T>C	Synonymous variant	ENSCAFG00000022735	ND4	Protein-coding gene	L	Tta/Cta	-
MT	11454	A>G	Synonymous variant	ENSCAFG00000022735	ND4	Protein-coding gene	K	aaA/aaG	-
MT	11477	T>C	Missense variant	ENSCAFG00000022735	ND4	Protein-coding gene	I/T	aTc/aCc	tolerated_low_confidence(0.1)
MT	11526	G>A	Synonymous variant	ENSCAFG00000022735	ND4	Protein-coding gene	L	ctG/ctA	-
MT	11569	C>T	Missense variant	ENSCAFG00000022735	ND4	Protein-coding gene	P/S	Ccc/Tcc	tolerated_low_confidence(0.4)
MT	11572	A>C	Missense variant	ENSCAFG00000022735	ND4	Protein-coding gene	I/L	Atc/Ctc	tolerated_low_confidence(1)
MT	11657	C>A	Non-coding transcript exon variant	ENSCAFG00000022737	N/A	Non-coding tRNA gene	-	-	-
MT	11673	T>C	Non-coding transcript exon variant	ENSCAFG00000022737	N/A	Non-coding tRNA gene	-	-	-
MT	11728	A>G	Non-coding transcript exon variant	ENSCAFG00000022738	N/A	Non-coding tRNA gene	-	-	-
MT	11746	C>T	Non-coding transcript exon variant	ENSCAFG00000022738	N/A	Non-coding tRNA gene	-	-	-
MT	11768	G>A	Non-coding transcript exon variant	ENSCAFG00000022738	N/A	Non-coding tRNA gene	-	-	-
MT	11785	T>C	Missense variant	ENSCAFG00000022739	MT-ND5	Protein-coding gene	M/T	aTa/aCa	tolerated_low_confidence(0.1)
MT	11813	A>G	Synonymous variant	ENSCAFG00000022739	MT-ND5	Protein-coding gene	L	ctA/ctG	-
MT	11828	G>A	Synonymous variant	ENSCAFG00000022739	MT-ND5	Protein-coding gene	L	ttG/ttA	-
MT	11832	A>G	Missense variant	ENSCAFG00000022739	MT-ND5	Protein-coding gene	I/V	Atc/Gtc	tolerated_low_confidence(0.19)
MT	11839	T>C	Missense variant	ENSCAFG00000022739	MT-ND5	Protein-coding gene	M/T	aTa/aCa	tolerated_low_confidence(1)
MT	11840	A>G	Synonymous variant	ENSCAFG00000022739	MT-ND5	Protein-coding gene	M	atA/atG	-
MT	11846	T>C	Synonymous variant	ENSCAFG00000022739	MT-ND5	Protein-coding gene	S	tcT/tcC	-
MT	11892	G>A	Missense variant	ENSCAFG00000022739	MT-ND5	Protein-coding gene	A/T	Gct/Act	tolerated_low_confidence(0.94)
MT	11907	T>C	Missense variant	ENSCAFG00000022739	MT-ND5	Protein-coding gene	F/L	Ttc/Ctc	deleterious_low_confidence(0.04)
MT	11911	T>C	Missense variant	ENSCAFG00000022739	MT-ND5	Protein-coding gene	M/T	aTa/aCa	tolerated_low_confidence(0.2)
MT	11935	T>C	Missense variant	ENSCAFG00000022739	MT-ND5	Protein-coding gene	M/T	aTa/aCa	tolerated_low_confidence(0.14)
MT	11948	A>G	Synonymous variant	ENSCAFG00000022739	MT-ND5	Protein-coding gene	S	tcA/tcG	-
MT	11959	C>T	Missense variant	ENSCAFG00000022739	MT-ND5	Protein-coding gene	T/M	aCa/aTa	tolerated_low_confidence(0.52)
MT	11963	C>T	Synonymous variant	ENSCAFG00000022739	MT-ND5	Protein-coding gene	I	atC/atT	-
MT	11984	A>G	Synonymous variant	ENSCAFG00000022739	MT-ND5	Protein-coding gene	M	atA/atG	-
MT	11998	T>C	Missense variant	ENSCAFG00000022739	MT-ND5	Protein-coding gene	M/T	aTa/aCa	tolerated_low_confidence(0.08)
MT	12063	G>A	Missense variant	ENSCAFG00000022739	MT-ND5	Protein-coding gene	V/I	Gtc/Atc	tolerated_low_confidence(0.22)
MT	12102	C>T	Missense variant	ENSCAFG00000022739	MT-ND5	Protein-coding gene	H/Y	Cac/Tac	deleterious_low_confidence(0.04)
MT	12116	C>T	Synonymous variant	ENSCAFG00000022739	MT-ND5	Protein-coding gene	Y	taC/taT	-
MT	12122	C>T	Synonymous variant	ENSCAFG00000022739	MT-ND5	Protein-coding gene	N	aaC/aaT	-
MT	12200	C>T	Synonymous variant	ENSCAFG00000022739	MT-ND5	Protein-coding gene	F	ttC/ttT	-
MT	12254	C>T	Synonymous variant	ENSCAFG00000022739	MT-ND5	Protein-coding gene	Y	taC/taT	-
MT	12272	T>C	Synonymous variant	ENSCAFG00000022739	MT-ND5	Protein-coding gene	N	aaT/aaC	-
MT	12330	A>G	Missense variant	ENSCAFG00000022739	MT-ND5	Protein-coding gene	T/A	Acc/Gcc	tolerated_low_confidence(1)
MT	12346	T>A	Missense variant	ENSCAFG00000022739	MT-ND5	Protein-coding gene	L/Q	cTa/cAa	deleterious_low_confidence(0.01)
MT	12389	G>A	Synonymous variant	ENSCAFG00000022739	MT-ND5	Protein-coding gene	T	acG/acA	-
MT	12401	T>C	Synonymous variant	ENSCAFG00000022739	MT-ND5	Protein-coding gene	N	aaT/aaC	-
MT	12404	T>C	Synonymous variant	ENSCAFG00000022739	MT-ND5	Protein-coding gene	F	ttT/ttC	-
MT	12419	T>C	Synonymous variant	ENSCAFG00000022739	MT-ND5	Protein-coding gene	L	ctT/ctC	-
MT	12459	G>A	Missense variant	ENSCAFG00000022739	MT-ND5	Protein-coding gene	G/S	Ggc/Agc	deleterious_low_confidence(0.02)
MT	12491	A>G	Synonymous variant	ENSCAFG00000022739	MT-ND5	Protein-coding gene	E	gaA/gaG	-
MT	12536	T>C	Synonymous variant	ENSCAFG00000022739	MT-ND5	Protein-coding gene	V	gtT/gtC	-
MT	12545	A>G	Synonymous variant	ENSCAFG00000022739	MT-ND5	Protein-coding gene	G	ggA/ggG	-
MT	12584	T>C	Synonymous variant	ENSCAFG00000022739	MT-ND5	Protein-coding gene	H	caT/caC	-
MT	12615	T>C	Synonymous variant	ENSCAFG00000022739	MT-ND5	Protein-coding gene	L	Tta/Cta	-
MT	12636	T>C	Missense variant	ENSCAFG00000022739	MT-ND5	Protein-coding gene	F/L	Ttt/Ctt	deleterious_low_confidence(0)
MT	12656	T>C	Synonymous variant	ENSCAFG00000022739	MT-ND5	Protein-coding gene	L	ctT/ctC	-
MT	12664	A>G	Missense variant	ENSCAFG00000022739	MT-ND5	Protein-coding gene	N/S	aAt/aGt	deleterious_low_confidence(0)
MT	12665	T>C	Synonymous variant	ENSCAFG00000022739	MT-ND5	Protein-coding gene	N	aaT/aaC	-
MT	12668	T>C	Synonymous variant	ENSCAFG00000022739	MT-ND5	Protein-coding gene	D	gaT/gaC	-
MT	12716	A>G	Synonymous variant	ENSCAFG00000022739	MT-ND5	Protein-coding gene	M	atA/atG	-
MT	12788	T>C	Synonymous variant	ENSCAFG00000022739	MT-ND5	Protein-coding gene	A	gcT/gcC	-
MT	12791	A>G	Synonymous variant	ENSCAFG00000022739	MT-ND5	Protein-coding gene	M	atA/atG	-
MT	12805	C>T	Missense variant	ENSCAFG00000022739	MT-ND5	Protein-coding gene	S/L	tCa/tTa	deleterious_low_confidence(0.02)
MT	12813	G>A	Missense variant	ENSCAFG00000022739	MT-ND5	Protein-coding gene	V/I	Gtt/Att	tolerated_low_confidence(1)
MT	12831	G>A	Missense variant	ENSCAFG00000022739	MT-ND5	Protein-coding gene	D/N	Gat/Aat	tolerated_low_confidence(0.48)
MT	12889	C>T	Missense variant	ENSCAFG00000022739	MT-ND5	Protein-coding gene	T/I	aCc/aTc	deleterious_low_confidence(0)
MT	12926	G>A	Synonymous variant	ENSCAFG00000022739	MT-ND5	Protein-coding gene	M	atG/atA	-
MT	12959	G>A	Synonymous variant	ENSCAFG00000022739	MT-ND5	Protein-coding gene	L	ctG/ctA	-
MT	13038	G>A	Missense variant	ENSCAFG00000022739	MT-ND5	Protein-coding gene	A/T	Gcc/Acc	deleterious_low_confidence(0.04)
MT	13059	T>C	Missense variant	ENSCAFG00000022739	MT-ND5	Protein-coding gene	F/L	Ttc/Ctc	tolerated_low_confidence(0.1)
MT	13061	C>A	Missense variant	ENSCAFG00000022739	MT-ND5	Protein-coding gene	F/L	ttC/ttA	tolerated_low_confidence(0.1)
MT	13075	G>A	Missense variant	ENSCAFG00000022739	MT-ND5	Protein-coding gene	G/D	gGc/gAc	deleterious_low_confidence(0.02)
MT	13088	C>T	Synonymous variant	ENSCAFG00000022739	MT-ND5	Protein-coding gene	F	ttC/ttT	-
MT	13102	T>C	Missense variant	ENSCAFG00000022739	MT-ND5	Protein-coding gene	L/P	cTt/cCt	tolerated_low_confidence(1)
MT	13112	G>A	Synonymous variant	ENSCAFG00000022739	MT-ND5	Protein-coding gene	E	gaG/gaA	-
MT	13117	A>G	Missense variant	ENSCAFG00000022739	MT-ND5	Protein-coding gene	N/S	aAt/aGt	deleterious_low_confidence(0.03)
MT	13133	C>T	Synonymous variant	ENSCAFG00000022739	MT-ND5	Protein-coding gene	N	aaC/aaT	-
MT	13189	G>A	Missense variant	ENSCAFG00000022739	MT-ND5	Protein-coding gene	S/N	aGc/aAc	tolerated_low_confidence(1)
MT	13199	C>T	Synonymous variant	ENSCAFG00000022739	MT-ND5	Protein-coding gene	P	ccC/ccT	-
MT	13202	T>C	Synonymous variant	ENSCAFG00000022739	MT-ND5	Protein-coding gene	T	acT/acC	-
MT	13245	G>A	Missense variant	ENSCAFG00000022739	MT-ND5	Protein-coding gene	A/T	Gcc/Acc	deleterious_low_confidence(0.04)
MT	13261	C>T	Missense variant	ENSCAFG00000022739	MT-ND5	Protein-coding gene	T/I	aCc/aTc	tolerated_low_confidence(1)
MT	13268	T>C	Synonymous variant	ENSCAFG00000022739	MT-ND5	Protein-coding gene	G	ggT/ggC	-
MT	13269	T>C	Missense variant	ENSCAFG00000022739	MT-ND5	Protein-coding gene	F/L	Ttc/Ctc	tolerated_low_confidence(0.65)
MT	13286	A>G	Synonymous variant	ENSCAFG00000022739	MT-ND5	Protein-coding gene	E	gaA/gaG	-
MT	13297	C>A	Missense variant	ENSCAFG00000022739	MT-ND5	Protein-coding gene	T/N	aCc/aAc	tolerated_low_confidence(0.34)
MT	13299	T>A	Missense variant	ENSCAFG00000022739	MT-ND5	Protein-coding gene	S/T	Tca/Aca	tolerated_low_confidence(1)
MT	13299	T>G	Missense variant	ENSCAFG00000022739	MT-ND5	Protein-coding gene	S/A	Tca/Gca	tolerated_low_confidence(0.08)
MT	13319	C>T	Synonymous variant	ENSCAFG00000022739	MT-ND5	Protein-coding gene	N	aaC/aaT	-
MT	13322	T>C	Synonymous variant	ENSCAFG00000022739	MT-ND5	Protein-coding gene	Y	taT/taC	-
MT	13333	A>G	Missense variant	ENSCAFG00000022739	MT-ND5	Protein-coding gene	Y/C	tAc/tGc	tolerated_low_confidence(0.17)
MT	13426	C>T	Missense variant	ENSCAFG00000022739	MT-ND5	Protein-coding gene	S/F	tCt/tTt	tolerated_low_confidence(0.12)
MT	13444	T>C	Missense variant	ENSCAFG00000022739	MT-ND5	Protein-coding gene	I/T	aTc/aCc	tolerated_low_confidence(1)
MT	13481	T>C	Synonymous variant	ENSCAFG00000022739	MT-ND5	Protein-coding gene	Y	taT/taC	-
MT	13514	T>C	Synonymous variant	ENSCAFG00000022739	MT-ND5	Protein-coding gene	N	aaT/aaC	-
MT	13523	T>C	Synonymous variant	ENSCAFG00000022739	MT-ND5	Protein-coding gene	G	ggT/ggC	-
MT	13563	A>G	Missense variant	ENSCAFG00000022739	MT-ND5	Protein-coding gene	I/V	Atc/Gtc	tolerated_low_confidence(0.43)
MT	13568	C>T	Synonymous variant	ENSCAFG00000022739	MT-ND5	Protein-coding gene	L	ctC/ctT	-
MT	13586	T>C	Synonymous variant	ENSCAFG00000022739	MT-ND5	Protein-coding gene	N	aaT/aaC	-
MT	13586	T>C	Missense variant	ENSCAFG00000022740	ND6	Protein-coding gene	N/S	aAt/aGt	tolerated(0.13)
MT	13594	G>A	Missense variant	ENSCAFG00000022739	MT-ND5	Protein-coding gene	G/E	gGg/gAg	deleterious_low_confidence(0.01)
MT	13594	G>A	Synonymous variant	ENSCAFG00000022740	ND6	Protein-coding gene	T	acC/acT	-
MT	13618	A>G	Synonymous variant	ENSCAFG00000022740	ND6	Protein-coding gene	G	ggT/ggC	-
MT	13660	C>T	Synonymous variant	ENSCAFG00000022740	ND6	Protein-coding gene	G	ggG/ggA	-
MT	13708	C>T	Synonymous variant	ENSCAFG00000022740	ND6	Protein-coding gene	G	ggG/ggA	-
MT	13729	G>A	Synonymous variant	ENSCAFG00000022740	ND6	Protein-coding gene	I	atC/atT	-
MT	13762	T>C	Synonymous variant	ENSCAFG00000022740	ND6	Protein-coding gene	V	gtA/gtG	-
MT	13766	A>T	Missense variant	ENSCAFG00000022740	ND6	Protein-coding gene	V/E	gTa/gAa	deleterious(0.02)
MT	13777	G>A	Synonymous variant	ENSCAFG00000022740	ND6	Protein-coding gene	D	gaC/gaT	-
MT	13778	T>C	Missense variant	ENSCAFG00000022740	ND6	Protein-coding gene	D/G	gAc/gGc	tolerated(0.86)
MT	13783	C>T	Synonymous variant	ENSCAFG00000022740	ND6	Protein-coding gene	K	aaG/aaA	-
MT	13791	T>C	Missense variant	ENSCAFG00000022740	ND6	Protein-coding gene	I/V	Att/Gtt	tolerated(1)
MT	13802	G>A	Missense variant	ENSCAFG00000022740	ND6	Protein-coding gene	T/I	aCt/aTt	tolerated(0.1)
MT	13842	G>A	Synonymous variant	ENSCAFG00000022740	ND6	Protein-coding gene	L	Cta/Tta	-
MT	13843	A>C	Synonymous variant	ENSCAFG00000022740	ND6	Protein-coding gene	V	gtT/gtG	-
MT	13847	G>A	Missense variant	ENSCAFG00000022740	ND6	Protein-coding gene	A/V	gCt/gTt	tolerated(1)
MT	13864	C>T	Synonymous variant	ENSCAFG00000022740	ND6	Protein-coding gene	V	gtG/gtA	-
MT	13903	A>G	Synonymous variant	ENSCAFG00000022740	ND6	Protein-coding gene	G	ggT/ggC	-
MT	13927	C>T	Synonymous variant	ENSCAFG00000022740	ND6	Protein-coding gene	L	ttG/ttA	-
MT	13935	T>C	Missense variant	ENSCAFG00000022740	ND6	Protein-coding gene	I/V	Att/Gtt	tolerated(0.53)
MT	13977	G>A	Synonymous variant	ENSCAFG00000022740	ND6	Protein-coding gene	L	Ctg/Ttg	-
MT	14023	A>G	Synonymous variant	ENSCAFG00000022740	ND6	Protein-coding gene	G	ggT/ggC	-
MT	14074	A>G	Synonymous variant	ENSCAFG00000022740	ND6	Protein-coding gene	V	gtT/gtC	-
MT	14080	A>G	Synonymous variant	ENSCAFG00000022740	ND6	Protein-coding gene	S	agT/agC	-
MT	14098	G>A	Synonymous variant	ENSCAFG00000022740	ND6	Protein-coding gene	Y	taC/taT	-
MT	14180	T>C	Non-coding	N/A	N/A	N/A	-	-	-
MT	14260	C>T	Synonymous variant	ENSCAFG00000022742	CYTB	Protein-coding gene	N	aaC/aaT	-
MT	14275	G>A	Synonymous variant	ENSCAFG00000022742	CYTB	Protein-coding gene	W	tgG/tgA	-
MT	14297	G>A	Missense variant	ENSCAFG00000022742	CYTB	Protein-coding gene	V/M	Gta/Ata	tolerated_low_confidence(0.24)
MT	14329	A>G	Synonymous variant	ENSCAFG00000022742	CYTB	Protein-coding gene	L	ttA/ttG	-
MT	14356	C>T	Synonymous variant	ENSCAFG00000022742	CYTB	Protein-coding gene	D	gaC/gaT	-
MT	14364	C>T	Missense variant	ENSCAFG00000022742	CYTB	Protein-coding gene	T/M	aCa/aTa	deleterious_low_confidence(0.05)
MT	14383	C>G	Synonymous variant	ENSCAFG00000022742	CYTB	Protein-coding gene	T	acC/acG	-
MT	14383	C>T	Synonymous variant	ENSCAFG00000022742	CYTB	Protein-coding gene	T	acC/acT	-
MT	14426	A>G	Missense variant	ENSCAFG00000022742	CYTB	Protein-coding gene	M/V	Atg/Gtg	tolerated_low_confidence(0.06)
MT	14467	C>T	Synonymous variant	ENSCAFG00000022742	CYTB	Protein-coding gene	F	ttC/ttT	-
MT	14474	G>A	Missense variant	ENSCAFG00000022742	CYTB	Protein-coding gene	V/M	Gta/Ata	deleterious_low_confidence(0.04)
MT	14497	A>G	Synonymous variant	ENSCAFG00000022742	CYTB	Protein-coding gene	G	ggA/ggG	-
MT	14500	C>T	Synonymous variant	ENSCAFG00000022742	CYTB	Protein-coding gene	S	tcC/tcT	-
MT	14504	G>C	Missense variant	ENSCAFG00000022742	CYTB	Protein-coding gene	V/L	Gta/Cta	tolerated_low_confidence(1)
MT	14534	G>A	Missense variant	ENSCAFG00000022742	CYTB	Protein-coding gene	V/M	Gta/Ata	tolerated_low_confidence(0.08)
MT	14537	C>T	Synonymous variant	ENSCAFG00000022742	CYTB	Protein-coding gene	L	Cta/Tta	-
MT	14543	T>C	Missense variant	ENSCAFG00000022742	CYTB	Protein-coding gene	F/L	Ttc/Ctc	tolerated_low_confidence(0.8)
MT	14551	C>G	Synonymous variant	ENSCAFG00000022742	CYTB	Protein-coding gene	T	acC/acG	-
MT	14555	G>A	Missense variant	ENSCAFG00000022742	CYTB	Protein-coding gene	A/T	Gcc/Acc	deleterious_low_confidence(0)
MT	14608	A>G	Synonymous variant	ENSCAFG00000022742	CYTB	Protein-coding gene	G	ggA/ggG	-
MT	14647	T>C	Synonymous variant	ENSCAFG00000022742	CYTB	Protein-coding gene	Y	taT/taC	-
MT	14663	G>A	Missense variant	ENSCAFG00000022742	CYTB	Protein-coding gene	V/M	Gta/Ata	deleterious_low_confidence(0)
MT	14671	G>A	Synonymous variant	ENSCAFG00000022742	CYTB	Protein-coding gene	W	tgG/tgA	-
MT	14692	G>A	Synonymous variant	ENSCAFG00000022742	CYTB	Protein-coding gene	V	gtG/gtA	-
MT	14719	T>C	Synonymous variant	ENSCAFG00000022742	CYTB	Protein-coding gene	F	ttT/ttC	-
MT	14728	T>C	Synonymous variant	ENSCAFG00000022742	CYTB	Protein-coding gene	H	caT/caC	-
MT	14743	C>T	Synonymous variant	ENSCAFG00000022742	CYTB	Protein-coding gene	F	ttC/ttT	-
MT	14788	A>G	Synonymous variant	ENSCAFG00000022742	CYTB	Protein-coding gene	E	gaA/gaG	-
MT	14822	G>A	Missense variant	ENSCAFG00000022742	CYTB	Protein-coding gene	D/N	Gac/Aac	tolerated_low_confidence(0.65)
MT	14848	T>C	Synonymous variant	ENSCAFG00000022742	CYTB	Protein-coding gene	P	ccT/ccC	-
MT	14879	T>C	Synonymous variant	ENSCAFG00000022742	CYTB	Protein-coding gene	L	Tta/Cta	-
MT	14894	A>G	Missense variant	ENSCAFG00000022742	CYTB	Protein-coding gene	I/V	Atc/Gtc	tolerated_low_confidence(0.62)
MT	14895	T>C	Missense variant	ENSCAFG00000022742	CYTB	Protein-coding gene	I/T	aTc/aCc	tolerated_low_confidence(0.52)
MT	14904	C>T	Missense variant	ENSCAFG00000022742	CYTB	Protein-coding gene	S/L	tCa/tTa	tolerated_low_confidence(0.51)
MT	14906	C>T	Synonymous variant	ENSCAFG00000022742	CYTB	Protein-coding gene	L	Cta/Tta	-
MT	14912	T>C	Synonymous variant	ENSCAFG00000022742	CYTB	Protein-coding gene	L	Tta/Cta	-
MT	14930	T>C	Synonymous variant	ENSCAFG00000022742	CYTB	Protein-coding gene	L	Tta/Cta	-
MT	14947	C>T	Synonymous variant	ENSCAFG00000022742	CYTB	Protein-coding gene	N	aaC/aaT	-
MT	14977	T>C	Synonymous variant	ENSCAFG00000022742	CYTB	Protein-coding gene	P	ccT/ccC	-
MT	14978	C>A	Missense variant	ENSCAFG00000022742	CYTB	Protein-coding gene	P/T	Cca/Aca	deleterious_low_confidence(0.01)
MT	14998	A>G	Synonymous variant	ENSCAFG00000022742	CYTB	Protein-coding gene	W	tgA/tgG	-
MT	15004	T>C	Synonymous variant	ENSCAFG00000022742	CYTB	Protein-coding gene	F	ttT/ttC	-
MT	15054	T>C	Missense variant	ENSCAFG00000022742	CYTB	Protein-coding gene	V/A	gTa/gCa	deleterious_low_confidence(0)
MT	15083	T>C	Synonymous variant	ENSCAFG00000022742	CYTB	Protein-coding gene	L	Ttg/Ctg	-
MT	15086	G>A	Missense variant	ENSCAFG00000022742	CYTB	Protein-coding gene	A/T	Gca/Aca	tolerated_low_confidence(0.34)
MT	15100	C>T	Synonymous variant	ENSCAFG00000022742	CYTB	Protein-coding gene	L	ctC/ctT	-
MT	15185	T>C	Synonymous variant	ENSCAFG00000022742	CYTB	Protein-coding gene	L	Tta/Cta	-
MT	15194	A>G	Missense variant	ENSCAFG00000022742	CYTB	Protein-coding gene	I/V	Att/Gtt	deleterious_low_confidence(0.02)
MT	15214	G>A	Synonymous variant	ENSCAFG00000022742	CYTB	Protein-coding gene	E	gaG/gaA	-
MT	15253	A>T	Missense variant	ENSCAFG00000022742	CYTB	Protein-coding gene	L/F	ttA/ttT	tolerated_low_confidence(0.07)
MT	15258	T>A	Missense variant	ENSCAFG00000022742	CYTB	Protein-coding gene	F/Y	tTc/tAc	deleterious_low_confidence(0)
MT	15271	G>A	Synonymous variant	ENSCAFG00000022742	CYTB	Protein-coding gene	L	ttG/ttA	-
MT	15277	A>G	Synonymous variant	ENSCAFG00000022742	CYTB	Protein-coding gene	L	ctA/ctG	-
MT	15288	T>C	Missense variant	ENSCAFG00000022742	CYTB	Protein-coding gene	V/A	gTt/gCt	tolerated_low_confidence(1)
MT	15316	A>T	Missense variant	ENSCAFG00000022742	CYTB	Protein-coding gene	K/N	aaA/aaT	tolerated_low_confidence(0.12)
MT	15338	T>C	Non-coding transcript exon variant	ENSCAFG00000022743	N/A	Non-coding tRNA gene	-	-	-
MT	15372	G>A	Non-coding transcript exon variant	ENSCAFG00000022743	N/A	Non-coding tRNA gene	-	-	-
MT	15375	A>G	Non-coding transcript exon variant	ENSCAFG00000022743	N/A	Non-coding tRNA gene	-	-	-
MT	15435	G>A	Non-coding transcript exon variant	ENSCAFG00000022744	N/A	Non-coding tRNA gene	-	-	-
MT	15475	T>C	Non-coding	N/A	N/A	N/A	-	-	-
MT	15483	C>T	Non-coding	N/A	N/A	N/A	-	-	-
MT	15508	C>T	Non-coding	N/A	N/A	N/A	-	-	-
MT	15526	C>T	Non-coding	N/A	N/A	N/A	-	-	-
MT	15553	A>G	Non-coding	N/A	N/A	N/A	-	-	-
MT	15557	T>C	Non-coding	N/A	N/A	N/A	-	-	-
MT	15586	A>T	Non-coding	N/A	N/A	N/A	-	-	-
MT	15595	C>T	Non-coding	N/A	N/A	N/A	-	-	-
MT	15611	T>C	Non-coding	N/A	N/A	N/A	-	-	-
MT	15612	T>C	Non-coding	N/A	N/A	N/A	-	-	-
MT	15620	T>C	Non-coding	N/A	N/A	N/A	-	-	-
MT	15621	C>T	Non-coding	N/A	N/A	N/A	-	-	-
MT	15625	T>C	Non-coding	N/A	N/A	N/A	-	-	-
MT	15627	A>G	Non-coding	N/A	N/A	N/A	-	-	-
MT	15630	C>T	Non-coding	N/A	N/A	N/A	-	-	-
MT	15643	A>G	Non-coding	N/A	N/A	N/A	-	-	-
MT	15650	T>C	Non-coding	N/A	N/A	N/A	-	-	-
MT	15652	G>A	Non-coding	N/A	N/A	N/A	-	-	-
MT	15653	A>G	Non-coding	N/A	N/A	N/A	-	-	-
MT	15665	T>C	Non-coding	N/A	N/A	N/A	-	-	-
MT	15710	C>T	Non-coding	N/A	N/A	N/A	-	-	-
MT	15750	C>T	Non-coding	N/A	N/A	N/A	-	-	-
MT	15751	T>C	Non-coding	N/A	N/A	N/A	-	-	-
MT	15781	C>T	Non-coding	N/A	N/A	N/A	-	-	-
MT	15800	T>C	Non-coding	N/A	N/A	N/A	-	-	-
MT	15807	C>T	Non-coding	N/A	N/A	N/A	-	-	-
MT	15814	C>T	Non-coding	N/A	N/A	N/A	-	-	-
MT	15815	T>C	Non-coding	N/A	N/A	N/A	-	-	-
MT	15822	C>T	Non-coding	N/A	N/A	N/A	-	-	-
MT	15838	T>C	Non-coding	N/A	N/A	N/A	-	-	-
MT	15841	C>T	Non-coding	N/A	N/A	N/A	-	-	-
MT	15912	C>T	Non-coding	N/A	N/A	N/A	-	-	-
MT	15955	C>T	Non-coding	N/A	N/A	N/A	-	-	-
MT	15959	C>T	Non-coding	N/A	N/A	N/A	-	-	-
MT	16003	A>G	Non-coding	N/A	N/A	N/A	-	-	-
MT	16025	T>C	Non-coding	N/A	N/A	N/A	-	-	-
MT	16032	A>G	Non-coding	N/A	N/A	N/A	-	-	-
MT	16033	A>G	Non-coding	N/A	N/A	N/A	-	-	-
MT	16038	C>T	Non-coding	N/A	N/A	N/A	-	-	-
MT	16083	A>G	Non-coding	N/A	N/A	N/A	-	-	-
MT	16084	A>G	Non-coding	N/A	N/A	N/A	-	-	-
MT	16128	G>A	Non-coding	N/A	N/A	N/A	-	-	-
MT	16431	C>T	Non-coding	N/A	N/A	N/A	-	-	-
MT	16439	T>C	Non-coding	N/A	N/A	N/A	-	-	-
MT	16506	T>C	Non-coding	N/A	N/A	N/A	-	-	-
MT	16576	A>G	Non-coding	N/A	N/A	N/A	-	-	-
MT	16612	C>T	Non-coding	N/A	N/A	N/A	-	-	-
MT	16633	G>A	Non-coding	N/A	N/A	N/A	-	-	-
MT	16660	T>C	Non-coding	N/A	N/A	N/A	-	-	-
MT	16663	C>T	Non-coding	N/A	N/A	N/A	-	-	-
MT	16671	T>C	Non-coding	N/A	N/A	N/A	-	-	-
