# Supplementary material for: Mitochondrial genetic diversity, selection and recombination in a canine transmissible cancer
Source: eLife. 2016 May 17;5:e14552. doi: 10.7554/eLife.14552 (PMC4869914; doi:10.7554/eLife.14552)
Supplement: Supplementary file 7. — Annotation of individual indels (A) unique to CTVT tumours and (B) homoplasmic in CTVT hosts. Annotation was performed using Variant Effect Predictor (McLaren et al., 2010). DOI: http://dx.doi.org/10.7554/eLife.14552.021 [file elife-14552-supp7.xlsx]

## Sheet: Supplementary file 7A
Chromosome	Position	Base change (Ref>Alt)	Impact	Gene affected	UniProtKB gene name	Gene classification	Amino acid change	Codon change
MT	377	CT>C	Non-coding transcript exon variant	ENSCAFG00000022709	-	Non-coding rRNA gene	-	-
MT	512	C>CT	Non-coding transcript exon variant	ENSCAFG00000022709	-	Non-coding rRNA gene	-	-
MT	1110	AC>A	Non-coding transcript exon variant	ENSCAFG00000022711	-	Non-coding rRNA gene	-	-
MT	2916	C>CA	Frameshift variant	ENSCAFG00000022713	ND1	Protein-coding gene	T/TX	aca/acAa
MT	3528	TA>T	Frameshift variant	ENSCAFG00000022713	ND1	Protein-coding gene	M/X	atA/at
MT	4440	G>GA	Frameshift variant	ENSCAFG00000022717	ND2	Protein-coding gene	R/RX	cga/cgAa
MT	7674	TC>T	Frameshift variant	ENSCAFG00000022726	COX2	Protein-coding gene	V/X	gtC/gt
MT	7679	CT>C	Frameshift variant	ENSCAFG00000022726	COX2	Protein-coding gene	L/X	cTa/ca
MT	7841	C>CT	Frameshift variant	ENSCAFG00000022728	ATP8	Protein-coding gene	-/X	-/T
MT	8372	CT>C	Frameshift variant	ENSCAFG00000022729	ATP6	Protein-coding gene	L/X	cTa/ca
MT	9168	A>AT	Frameshift variant	ENSCAFG00000022730	MT-CO3	Protein-coding gene	-/X	-/T
MT	9238	A>AT	Frameshift variant	ENSCAFG00000022730	MT-CO3	Protein-coding gene	M/IX	ata/aTta
MT	9890	ATGATT>A	Non-coding transcript exon variant	ENSCAFG00000022733	-	Non-coding tRNA gene	-	-
MT	10990	TTG>T	Frameshift variant	ENSCAFG00000022735	ND4	Protein-coding gene	L/X	tTG/t
MT	11695	C>CT	Non-coding transcript exon variant	ENSCAFG00000022737	-	Non-coding tRNA gene	-	-
MT	11828	GC>G	Frameshift variant	ENSCAFG00000022739	MT-ND5	Protein-coding gene	P/X	Ccc/cc
MT	12616	TA>T	Frameshift variant	ENSCAFG00000022739	MT-ND5	Protein-coding gene	L/X	ttA/tt
MT	13093	CT>C	Frameshift variant	ENSCAFG00000022739	MT-ND5	Protein-coding gene	P/X	ccT/cc
MT	13137	A>AT	Frameshift variant	ENSCAFG00000022739	MT-ND5	Protein-coding gene	I/IX	att/aTtt
MT	13921	A>AT	Frameshift variant	ENSCAFG00000022740	ND6	Protein-coding gene	G/GX	ggt/ggAt
MT	14195	C>CG	Frameshift variant	ENSCAFG00000022742	CYTB	Protein-coding gene	R/RX	cga/cGga
MT	14864	G>GA	Frameshift variant	ENSCAFG00000022742	CYTB	Protein-coding gene	D/EX	gat/gAat
MT	15464	CT>C	Non-coding	N/A	N/A	N/A	-	-
MT	15525	T>TC	Non-coding	N/A	N/A	N/A	-	-
MT	15530	TC>T	Non-coding	N/A	N/A	N/A	-	-
MT	16464	A>AC	Non-coding	N/A	N/A	N/A	-	-

## Sheet: Supplementary file 7B
Chromosome	Position	Base change (Ref>Alt)	Impact	Gene affected	UniProtKB gene name	Gene classification	Amino acid change	Codon change
MT	1485	TA>T	Non-coding transcript exon variant	ENSCAFG00000022711	N/A	Non-coding rRNA gene	-	-
MT	2678	T>TG	Non-coding transcript exon variant	ENSCAFG00000022712	N/A	Non-coding tRNA gene	-	-
MT	6885	CA>C	Frameshift variant	ENSCAFG00000022723	COX1	Protein-coding gene	Q/X	cAa/ca
MT	9860	C>CA	Non-coding transcript exon variant	ENSCAFG00000022733	N/A	Non-coding tRNA gene	-	-
MT	9911	A>ATG	Frameshift variant	ENSCAFG00000022734	ND4L	Protein-coding gene	M/MX	atg/aTGtg
MT	15460	A>AC	Non-coding	N/A	N/A	N/A	-	-
MT	15524	C>CT	Non-coding	N/A	N/A	N/A	-	-
