# Supplementary material for: Mitochondrial genetic diversity, selection and recombination in a canine transmissible cancer
Source: eLife. 2016 May 17;5:e14552. doi: 10.7554/eLife.14552 (PMC4869914; doi:10.7554/eLife.14552)
Supplement: Supplementary file 8. — Summary of Genbank accession numbers and metadata for 252 publicly available dog mitochondrial genomes included in this study (see Materials and methods 'Extracting substitution variants from publicly available dog sequences' and Supplementary file 4F). DOI: http://dx.doi.org/10.7554/eLife.14552.022 [file elife-14552-supp8.xlsx]

## Sheet: Supplementary file 8
Species	GenBank Accession Number	mtDNA Control Region haplotype. Pang et al., 2009	mtDNA Control Region haplotype. Webb et al., 2009, Bjornerfeldt et al., 2006	Breed	Town/City/Region	Country	Continent	First Author	Paper	Journal	Additional Notes:
Dog	U96639/NC_002008	A19_NC_002008	A19a	Sapsaree	.	Korea	Asia	Kim,KS	The complete nucleotide sequence of the domestic dog (Canis familiaris) mitochondrial genome	Mol. Phylogenet. Evol. 10 (2), 210-220 (1998)	Canis lupus familiaris mitochondrial genome reference sequence
Dog	AB499816	.	.	Kishu	.	Japan	Asia	Matsumura,S.	Reconstructing the colonization history of lost wolf lineages by the analysis of the mitochondrial genome	Mol. Phylogenet. Evol. 80, 105-112 (2014)
Dog	AB499817	.	.	Husky	.	Japan	Asia	Matsumura,S.	Reconstructing the colonization history of lost wolf lineages by the analysis of the mitochondrial genome	Mol. Phylogenet. Evol. 80, 105-112 (2014)
Dog	AY656743	B1_AY656743	.	Saint Bernard	.	Switzerland	Europe	Shahid,SA	Unpublished	Unpublished
Dog	AY656752	B12_AY656752	.	Standard Schnauzer	.	Germany	Europe	Shahid,SA	Unpublished	Unpublished
Dog	AY656745	B33_AY656745	.	English Springer Spaniel	.	Britain	Europe	Shahid,SA	Unpublished	Unpublished
Dog	AY656740	B1_AY656740	.	Kerry Blue Terrier	.	Britain	Europe	Shahid,SA	Unpublished	Unpublished
Dog	AY656755	A19_AY656755	.	Sapsaree	.	Korea	Asia	Shahid,SA	Unpublished	Unpublished
Dog	AY656753	A11_AY656753	.	Irish Setter	.	Britain	Europe	Shahid,SA	Unpublished	Unpublished
Dog	AY656741	A22_AY656741	.	Irish Setter	.	Britain	Europe	Shahid,SA	Unpublished	Unpublished
Dog	AY656754	A166_AY656754	.	Chinese Crested	Hebei	China	Asia	Shahid,SA	Unpublished	Unpublished
Dog	AY656737	A164_AY656737	.	Basenji	.	South Africa	Africa	Shahid,SA	Unpublished	Unpublished
Dog	AY656744	A11_AY656744	.	English Springer Spaniel	.	Britain	Europe	Shahid,SA	Unpublished	Unpublished
Dog	AY656749	A22_AY656749	.	Saint Bernard	.	Switzerland	Europe	Shahid,SA	Unpublished	Unpublished
Dog	AY656742	A165_AY656742	.	Old English Sheepdog	.	Britain	Europe	Shahid,SA	Unpublished	Unpublished
Dog	AY656747	A18_AY656747	.	Welsh Springer Spaniel	.	Britain	Europe	Shahid,SA	Unpublished	Unpublished
Dog	AY656738	A17_AY656738	.	Jack Russell Terrier	.	Britain	Europe	Shahid,SA	Unpublished	Unpublished
Dog	AY656739	B1_AY656739	.	Poodle	.	France	Europe	Shahid,SA	Unpublished	Unpublished
Dog	AY656746	A2_AY656746	.	Standard Schnauzer	.	Germany	Europe	Shahid,SA	Unpublished	Unpublished
Dog	AY656748	A17_AY656748	.	Airedale Terrier	.	Britain	Europe	Shahid,SA	Unpublished	Unpublished
Dog	AY656750	A2_AY656750	.	Leonberger	.	Germany	Europe	Shahid,SA	Unpublished	Unpublished
Dog	AY656751	A33_AY656751	.	Gordon Setter	.	Britain	Europe	Shahid,SA	Unpublished	Unpublished
Dog	EU789699	A125_5866	.	.	Guangxi	China	Asia	Pang,JF	mtDNA data indicate a single origin for dogs south of Yangtze River, less than 16,300 years ago, from numerous wolves	Mol. Biol. Evol. 26 (12), 2849-2864 (2009)
Dog	EU789698	A21_m53	.	.	.	Iran	Asia	Pang,JF	mtDNA data indicate a single origin for dogs south of Yangtze River, less than 16,300 years ago, from numerous wolves	Mol. Biol. Evol. 26 (12), 2849-2864 (2009)
Dog	EU789697	A26_p39	.	Saluki	.	.	Asia	Pang,JF	mtDNA data indicate a single origin for dogs south of Yangtze River, less than 16,300 years ago, from numerous wolves	Mol. Biol. Evol. 26 (12), 2849-2864 (2009)
Dog	EU789696	A102_5955	.	.	Shanxixian	China	Asia	Pang,JF	mtDNA data indicate a single origin for dogs south of Yangtze River, less than 16,300 years ago, from numerous wolves	Mol. Biol. Evol. 26 (12), 2849-2864 (2009)
Dog	EU789695	A38_5895	.	.	Guangdong	China	Asia	Pang,JF	mtDNA data indicate a single origin for dogs south of Yangtze River, less than 16,300 years ago, from numerous wolves	Mol. Biol. Evol. 26 (12), 2849-2864 (2009)
Dog	EU789694	A45_m23	.	Tibetan Mastiff	Tibet	China	Asia	Pang,JF	mtDNA data indicate a single origin for dogs south of Yangtze River, less than 16,300 years ago, from numerous wolves	Mol. Biol. Evol. 26 (12), 2849-2864 (2009)
Dog	EU789693	A84_10022	.	.	Hunan	China	Asia	Pang,JF	mtDNA data indicate a single origin for dogs south of Yangtze River, less than 16,300 years ago, from numerous wolves	Mol. Biol. Evol. 26 (12), 2849-2864 (2009)
Dog	EU789692	A86_5885	.	.	Guangdong	China	Asia	Pang,JF	mtDNA data indicate a single origin for dogs south of Yangtze River, less than 16,300 years ago, from numerous wolves	Mol. Biol. Evol. 26 (12), 2849-2864 (2009)
Dog	EU789691	A59_5703	.	.	Sichuan	China	Asia	Pang,JF	mtDNA data indicate a single origin for dogs south of Yangtze River, less than 16,300 years ago, from numerous wolves	Mol. Biol. Evol. 26 (12), 2849-2864 (2009)
Dog	EU789690	A55_9919	.	.	Shanxixian	China	Asia	Pang,JF	mtDNA data indicate a single origin for dogs south of Yangtze River, less than 16,300 years ago, from numerous wolves	Mol. Biol. Evol. 26 (12), 2849-2864 (2009)
Dog	EU789689	A2_m215	.	.	Tamil Nadu	India	Asia	Pang,JF	mtDNA data indicate a single origin for dogs south of Yangtze River, less than 16,300 years ago, from numerous wolves	Mol. Biol. Evol. 26 (12), 2849-2864 (2009)
Dog	EU789688	A92_5947	.	.	Yunnan	China	Asia	Pang,JF	mtDNA data indicate a single origin for dogs south of Yangtze River, less than 16,300 years ago, from numerous wolves	Mol. Biol. Evol. 26 (12), 2849-2864 (2009)
Dog	EU789687	A49_5912	.	.	Jiangxi	China	Asia	Pang,JF	mtDNA data indicate a single origin for dogs south of Yangtze River, less than 16,300 years ago, from numerous wolves	Mol. Biol. Evol. 26 (12), 2849-2864 (2009)
Dog	EU789686	A10_p13	.	Sloughi	.	.	Africa (North)	Pang,JF	mtDNA data indicate a single origin for dogs south of Yangtze River, less than 16,300 years ago, from numerous wolves	Mol. Biol. Evol. 26 (12), 2849-2864 (2009)
Dog	EU789685	A39_5929	.	.	Jiangxi	China	Asia	Pang,JF	mtDNA data indicate a single origin for dogs south of Yangtze River, less than 16,300 years ago, from numerous wolves	Mol. Biol. Evol. 26 (12), 2849-2864 (2009)
Dog	EU789684	A87_5883	.	.	Guangxi	China	Asia	Pang,JF	mtDNA data indicate a single origin for dogs south of Yangtze River, less than 16,300 years ago, from numerous wolves	Mol. Biol. Evol. 26 (12), 2849-2864 (2009)
Dog	EU789683	A1_R105	.	Border Collie	.	Britain	Europe	Pang,JF	mtDNA data indicate a single origin for dogs south of Yangtze River, less than 16,300 years ago, from numerous wolves	Mol. Biol. Evol. 26 (12), 2849-2864 (2009)
Dog	EU789682	A122_m266	.	.	Chang Mai	Thailand	Asia	Pang,JF	mtDNA data indicate a single origin for dogs south of Yangtze River, less than 16,300 years ago, from numerous wolves	Mol. Biol. Evol. 26 (12), 2849-2864 (2009)
Dog	EU789681	A103_10002	.	.	Hunan	China	Asia	Pang,JF	mtDNA data indicate a single origin for dogs south of Yangtze River, less than 16,300 years ago, from numerous wolves	Mol. Biol. Evol. 26 (12), 2849-2864 (2009)
Dog	EU789680	A44_10003	.	.	Hunan	China	Asia	Pang,JF	mtDNA data indicate a single origin for dogs south of Yangtze River, less than 16,300 years ago, from numerous wolves	Mol. Biol. Evol. 26 (12), 2849-2864 (2009)
Dog	EU789679	A43_p36	.	Saluki	.	Saudi Arabia	Asia	Pang,JF	mtDNA data indicate a single origin for dogs south of Yangtze River, less than 16,300 years ago, from numerous wolves	Mol. Biol. Evol. 26 (12), 2849-2864 (2009)
Dog	EU789678	A105_10059	.	.	Guizhou	China	Asia	Pang,JF	mtDNA data indicate a single origin for dogs south of Yangtze River, less than 16,300 years ago, from numerous wolves	Mol. Biol. Evol. 26 (12), 2849-2864 (2009)
Dog	EU789677	A119_m288	.	.	Bangkok	Thailand	Asia	Pang,JF	mtDNA data indicate a single origin for dogs south of Yangtze River, less than 16,300 years ago, from numerous wolves	Mol. Biol. Evol. 26 (12), 2849-2864 (2009)
Dog	EU789676	A85_5863	.	.	Guangxi	China	Asia	Pang,JF	mtDNA data indicate a single origin for dogs south of Yangtze River, less than 16,300 years ago, from numerous wolves	Mol. Biol. Evol. 26 (12), 2849-2864 (2009)
Dog	EU789675	A73_9996	.	.	Hunan	China	Asia	Pang,JF	mtDNA data indicate a single origin for dogs south of Yangtze River, less than 16,300 years ago, from numerous wolves	Mol. Biol. Evol. 26 (12), 2849-2864 (2009)
Dog	EU789674	A29_10100	.	.		China	Asia	Pang,JF	mtDNA data indicate a single origin for dogs south of Yangtze River, less than 16,300 years ago, from numerous wolves	Mol. Biol. Evol. 26 (12), 2849-2864 (2009)
Dog	EU789673	A75_m286	.	.	Ko Chang	Thailand	Asia	Pang,JF	mtDNA data indicate a single origin for dogs south of Yangtze River, less than 16,300 years ago, from numerous wolves	Mol. Biol. Evol. 26 (12), 2849-2864 (2009)
Dog	EU789672	A106_10204	.	.	Yunnan	China	Asia	Pang,JF	mtDNA data indicate a single origin for dogs south of Yangtze River, less than 16,300 years ago, from numerous wolves	Mol. Biol. Evol. 26 (12), 2849-2864 (2009)
Dog	EU789671	A114_10019	.	.	Hunan	China	Asia	Pang,JF	mtDNA data indicate a single origin for dogs south of Yangtze River, less than 16,300 years ago, from numerous wolves	Mol. Biol. Evol. 26 (12), 2849-2864 (2009)
Dog	EU789670	A116_10253	.	.	Yunnan	China	Asia	Pang,JF	mtDNA data indicate a single origin for dogs south of Yangtze River, less than 16,300 years ago, from numerous wolves	Mol. Biol. Evol. 26 (12), 2849-2864 (2009)
Dog	EU789669	A65_5959	.	.	Shanxixian	China	Asia	Pang,JF	mtDNA data indicate a single origin for dogs south of Yangtze River, less than 16,300 years ago, from numerous wolves	Mol. Biol. Evol. 26 (12), 2849-2864 (2009)
Dog	EU789668	A130_10090	.	.	Guizhou	China	Asia	Pang,JF	mtDNA data indicate a single origin for dogs south of Yangtze River, less than 16,300 years ago, from numerous wolves	Mol. Biol. Evol. 26 (12), 2849-2864 (2009)
Dog	EU789667	A97_10073	.	.	Guizhou	China	Asia	Pang,JF	mtDNA data indicate a single origin for dogs south of Yangtze River, less than 16,300 years ago, from numerous wolves	Mol. Biol. Evol. 26 (12), 2849-2864 (2009)
Dog	EU789666	A141_10136	.	.	Hainansanya	China	Asia	Pang,JF	mtDNA data indicate a single origin for dogs south of Yangtze River, less than 16,300 years ago, from numerous wolves	Mol. Biol. Evol. 26 (12), 2849-2864 (2009)
Dog	EU789665	A110_10096	.	.	Guizhou	China	Asia	Pang,JF	mtDNA data indicate a single origin for dogs south of Yangtze River, less than 16,300 years ago, from numerous wolves	Mol. Biol. Evol. 26 (12), 2849-2864 (2009)
Dog	EU789664	A65_m276	.	.	Laem Ngop	Thailand	Asia	Pang,JF	mtDNA data indicate a single origin for dogs south of Yangtze River, less than 16,300 years ago, from numerous wolves	Mol. Biol. Evol. 26 (12), 2849-2864 (2009)
Dog	EU789663	A8_5899	.	.	Jiangxi	China	Asia	Pang,JF	mtDNA data indicate a single origin for dogs south of Yangtze River, less than 16,300 years ago, from numerous wolves	Mol. Biol. Evol. 26 (12), 2849-2864 (2009)
Dog	EU789662	E1_p77	.	Pungsan	.	Korea	Asia	Pang,JF	mtDNA data indicate a single origin for dogs south of Yangtze River, less than 16,300 years ago, from numerous wolves	Mol. Biol. Evol. 26 (12), 2849-2864 (2009)
Dog	EU789661	C2_10069	.	.	Guizhou	China	Asia	Pang,JF	mtDNA data indicate a single origin for dogs south of Yangtze River, less than 16,300 years ago, from numerous wolves	Mol. Biol. Evol. 26 (12), 2849-2864 (2009)
Dog	EU789660	C10_10216	.	.	Yunnan	China	Asia	Pang,JF	mtDNA data indicate a single origin for dogs south of Yangtze River, less than 16,300 years ago, from numerous wolves	Mol. Biol. Evol. 26 (12), 2849-2864 (2009)
Dog	EU789659	C1_5800	.	.	Shanxi	China	Asia	Pang,JF	mtDNA data indicate a single origin for dogs south of Yangtze River, less than 16,300 years ago, from numerous wolves	Mol. Biol. Evol. 26 (12), 2849-2864 (2009)
Dog	EU789658	C1_m40	.	.	.	Siberia	Asia	Pang,JF	mtDNA data indicate a single origin for dogs south of Yangtze River, less than 16,300 years ago, from numerous wolves	Mol. Biol. Evol. 26 (12), 2849-2864 (2009)
Dog	EU789657	C7_5796	.	.	Shanxi	China	Asia	Pang,JF	mtDNA data indicate a single origin for dogs south of Yangtze River, less than 16,300 years ago, from numerous wolves	Mol. Biol. Evol. 26 (12), 2849-2864 (2009)
Dog	EU789656	D1_R53	.	Finnish Lapphund	.	.	Europe (Scandinavia)	Pang,JF	mtDNA data indicate a single origin for dogs south of Yangtze River, less than 16,300 years ago, from numerous wolves	Mol. Biol. Evol. 26 (12), 2849-2864 (2009)
Dog	EU789655	D6_R33	.	Galgo Espanol	.	Spain	Europe	Pang,JF	mtDNA data indicate a single origin for dogs south of Yangtze River, less than 16,300 years ago, from numerous wolves	Mol. Biol. Evol. 26 (12), 2849-2864 (2009)
Dog	EU789654	D5_m98	.	Kangal	.	Turkey	Asia	Pang,JF	mtDNA data indicate a single origin for dogs south of Yangtze River, less than 16,300 years ago, from numerous wolves	Mol. Biol. Evol. 26 (12), 2849-2864 (2009)
Dog	EU789653	B1_m48	.	.	.	Iran	Asia	Pang,JF	mtDNA data indicate a single origin for dogs south of Yangtze River, less than 16,300 years ago, from numerous wolves	Mol. Biol. Evol. 26 (12), 2849-2864 (2009)
Dog	EU789652	B1_m510	.	Collie	.	Britain	Europe	Pang,JF	mtDNA data indicate a single origin for dogs south of Yangtze River, less than 16,300 years ago, from numerous wolves	Mol. Biol. Evol. 26 (12), 2849-2864 (2009)
Dog	EU789651	B23_5890	.	Offspring Shar-pei/ Gunagdong indigenous dog		China	Asia	Pang,JF	mtDNA data indicate a single origin for dogs south of Yangtze River, less than 16,300 years ago, from numerous wolves	Mol. Biol. Evol. 26 (12), 2849-2864 (2009)
Dog	EU789650	B9_10068	.	.	Guizhou	China	Asia	Pang,JF	mtDNA data indicate a single origin for dogs south of Yangtze River, less than 16,300 years ago, from numerous wolves	Mol. Biol. Evol. 26 (12), 2849-2864 (2009)
Dog	EU789649	B1_9910	.	.	Shanxixian	China	Asia	Pang,JF	mtDNA data indicate a single origin for dogs south of Yangtze River, less than 16,300 years ago, from numerous wolves	Mol. Biol. Evol. 26 (12), 2849-2864 (2009)
Dog	EU789648	B24_10172	.	.	Yunnan	China	Asia	Pang,JF	mtDNA data indicate a single origin for dogs south of Yangtze River, less than 16,300 years ago, from numerous wolves	Mol. Biol. Evol. 26 (12), 2849-2864 (2009)
Dog	EU789647	B22_5913	.	.	Jiangxi	China	Asia	Pang,JF	mtDNA data indicate a single origin for dogs south of Yangtze River, less than 16,300 years ago, from numerous wolves	Mol. Biol. Evol. 26 (12), 2849-2864 (2009)
Dog	EU789646	B1_5810	.	.	Liaoning	China	Asia	Pang,JF	mtDNA data indicate a single origin for dogs south of Yangtze River, less than 16,300 years ago, from numerous wolves	Mol. Biol. Evol. 26 (12), 2849-2864 (2009)
Dog	EU789645	B1_10005	.	.	Guizhou	China	Asia	Pang,JF	mtDNA data indicate a single origin for dogs south of Yangtze River, less than 16,300 years ago, from numerous wolves	Mol. Biol. Evol. 26 (12), 2849-2864 (2009)
Dog	EU789644	B6_9908	.	.	Shanxixian	China	Asia	Pang,JF	mtDNA data indicate a single origin for dogs south of Yangtze River, less than 16,300 years ago, from numerous wolves	Mol. Biol. Evol. 26 (12), 2849-2864 (2009)
Dog	EU789643	B1_5898	.	.	Jiangxi	China	Asia	Pang,JF	mtDNA data indicate a single origin for dogs south of Yangtze River, less than 16,300 years ago, from numerous wolves	Mol. Biol. Evol. 26 (12), 2849-2864 (2009)
Dog	EU789642	B1_5814	.	.	Guangxi	China	Asia	Pang,JF	mtDNA data indicate a single origin for dogs south of Yangtze River, less than 16,300 years ago, from numerous wolves	Mol. Biol. Evol. 26 (12), 2849-2864 (2009)
Dog	EU789641	B30_5914	.	.	Jiangxi	China	Asia	Pang,JF	mtDNA data indicate a single origin for dogs south of Yangtze River, less than 16,300 years ago, from numerous wolves	Mol. Biol. Evol. 26 (12), 2849-2864 (2009)
Dog	EU789640	B5_5938	.	.	Jiangxi	China	Asia	Pang,JF	mtDNA data indicate a single origin for dogs south of Yangtze River, less than 16,300 years ago, from numerous wolves	Mol. Biol. Evol. 26 (12), 2849-2864 (2009)
Dog	EU789639	B13_5805	.	.	Liaoning	China	Asia	Pang,JF	mtDNA data indicate a single origin for dogs south of Yangtze River, less than 16,300 years ago, from numerous wolves	Mol. Biol. Evol. 26 (12), 2849-2864 (2009)
Dog	EU789638	B28_5882	.	.	Guangxi	China	Asia	Pang,JF	mtDNA data indicate a single origin for dogs south of Yangtze River, less than 16,300 years ago, from numerous wolves	Mol. Biol. Evol. 26 (12), 2849-2864 (2009)
Dog	EU789772	C14_PS122	C14	Pungsan		Korea	Asia	Pang,JF	mtDNA data indicate a single origin for dogs south of Yangtze River, less than 16,300 years ago, from numerous wolves	Mol. Biol. Evol. 26 (12), 2849-2864 (2009)
Dog	EU789771	A78_m216	.	.	Tamil Nadu	India	Asia	Pang,JF	mtDNA data indicate a single origin for dogs south of Yangtze River, less than 16,300 years ago, from numerous wolves	Mol. Biol. Evol. 26 (12), 2849-2864 (2009)
Dog	EU789770	A11_Z264	.	Braque	.	.	Europe	Pang,JF	mtDNA data indicate a single origin for dogs south of Yangtze River, less than 16,300 years ago, from numerous wolves	Mol. Biol. Evol. 26 (12), 2849-2864 (2009)
Dog	EU789769	B6_Z217	.	.	.	Iran	Asia	Pang,JF	mtDNA data indicate a single origin for dogs south of Yangtze River, less than 16,300 years ago, from numerous wolves	Mol. Biol. Evol. 26 (12), 2849-2864 (2009)
Dog	EU789768	A129_m289	.	Laika, East/West Siberian	.	Siberia	Asia	Pang,JF	mtDNA data indicate a single origin for dogs south of Yangtze River, less than 16,300 years ago, from numerous wolves	Mol. Biol. Evol. 26 (12), 2849-2864 (2009)
Dog	EU789767	A78_M212	.	.	Tamil Nadu	India	Asia	Pang,JF	mtDNA data indicate a single origin for dogs south of Yangtze River, less than 16,300 years ago, from numerous wolves	Mol. Biol. Evol. 26 (12), 2849-2864 (2009)
Dog	EU789766	C1_Z206	.	.	.	Iran	Asia	Pang,JF	mtDNA data indicate a single origin for dogs south of Yangtze River, less than 16,300 years ago, from numerous wolves	Mol. Biol. Evol. 26 (12), 2849-2864 (2009)
Dog	EU789765	A20_Z109	.	Bouvier	.	.	Europe	Pang,JF	mtDNA data indicate a single origin for dogs south of Yangtze River, less than 16,300 years ago, from numerous wolves	Mol. Biol. Evol. 26 (12), 2849-2864 (2009)
Dog	EU789764	C3_Z171	.	Jamthund (Swedish Elkhound)	.	.	Europe (Scandinavia)	Pang,JF	mtDNA data indicate a single origin for dogs south of Yangtze River, less than 16,300 years ago, from numerous wolves	Mol. Biol. Evol. 26 (12), 2849-2864 (2009)
Dog	EU789763	C3_Z105	.	Spinone Italiano	.	Italy	Europe	Pang,JF	mtDNA data indicate a single origin for dogs south of Yangtze River, less than 16,300 years ago, from numerous wolves	Mol. Biol. Evol. 26 (12), 2849-2864 (2009)
Dog	EU789762	C2_JD18	.	Jindo	.	Korea	Asia	Pang,JF	mtDNA data indicate a single origin for dogs south of Yangtze River, less than 16,300 years ago, from numerous wolves	Mol. Biol. Evol. 26 (12), 2849-2864 (2009)
Dog	EU789761	B2_PS121	.	Pungsan	.	Korea	Asia	Pang,JF	mtDNA data indicate a single origin for dogs south of Yangtze River, less than 16,300 years ago, from numerous wolves	Mol. Biol. Evol. 26 (12), 2849-2864 (2009)
Dog	EU789760	C2_Z107	.	Bouvier	.	.	Europe	Pang,JF	mtDNA data indicate a single origin for dogs south of Yangtze River, less than 16,300 years ago, from numerous wolves	Mol. Biol. Evol. 26 (12), 2849-2864 (2009)
Dog	EU789759	A5_Z28	.	Basenji	.	Democratic Republic of the Congo	Africa	Pang,JF	mtDNA data indicate a single origin for dogs south of Yangtze River, less than 16,300 years ago, from numerous wolves	Mol. Biol. Evol. 26 (12), 2849-2864 (2009)
Dog	EU789758	B2_Z254	.	Afghan	.	Afghanistan	Asia	Pang,JF	mtDNA data indicate a single origin for dogs south of Yangtze River, less than 16,300 years ago, from numerous wolves	Mol. Biol. Evol. 26 (12), 2849-2864 (2009)
Dog	EU789757	B32_m474	.	Tazi	.	Kazakhstan	Asia	Pang,JF	mtDNA data indicate a single origin for dogs south of Yangtze River, less than 16,300 years ago, from numerous wolves	Mol. Biol. Evol. 26 (12), 2849-2864 (2009)
Dog	EU789756	A154_m667	.	.	.	Mongolia	Asia	Pang,JF	mtDNA data indicate a single origin for dogs south of Yangtze River, less than 16,300 years ago, from numerous wolves	Mol. Biol. Evol. 26 (12), 2849-2864 (2009)
Dog	EU789755	A64_Z134	.	Japanese Spitz	.	Japan	Asia	Pang,JF	mtDNA data indicate a single origin for dogs south of Yangtze River, less than 16,300 years ago, from numerous wolves	Mol. Biol. Evol. 26 (12), 2849-2864 (2009)
Dog	EU789754	A158_Z369	.	.	South Arcot District	India	Asia	Pang,JF	mtDNA data indicate a single origin for dogs south of Yangtze River, less than 16,300 years ago, from numerous wolves	Mol. Biol. Evol. 26 (12), 2849-2864 (2009)
Dog	EU789753	C5_9839	.	.	Heilongjiang	China	Asia	Pang,JF	mtDNA data indicate a single origin for dogs south of Yangtze River, less than 16,300 years ago, from numerous wolves	Mol. Biol. Evol. 26 (12), 2849-2864 (2009)
Dog	EU789752	C12_9928	.	.	Shanxixian	China	Asia	Pang,JF	mtDNA data indicate a single origin for dogs south of Yangtze River, less than 16,300 years ago, from numerous wolves	Mol. Biol. Evol. 26 (12), 2849-2864 (2009)
Dog	EU789751	C12_10017	.	.	Hunan	China	Asia	Pang,JF	mtDNA data indicate a single origin for dogs south of Yangtze River, less than 16,300 years ago, from numerous wolves	Mol. Biol. Evol. 26 (12), 2849-2864 (2009)
Dog	EU789750	C3_10061	.	.	Guizhou	China	Asia	Pang,JF	mtDNA data indicate a single origin for dogs south of Yangtze River, less than 16,300 years ago, from numerous wolves	Mol. Biol. Evol. 26 (12), 2849-2864 (2009)
Dog	EU789749	C3_10057	.	.	Guizhou	China	Asia	Pang,JF	mtDNA data indicate a single origin for dogs south of Yangtze River, less than 16,300 years ago, from numerous wolves	Mol. Biol. Evol. 26 (12), 2849-2864 (2009)
Dog	EU789748	C3_10051	.	.	Hunan	China	Asia	Pang,JF	mtDNA data indicate a single origin for dogs south of Yangtze River, less than 16,300 years ago, from numerous wolves	Mol. Biol. Evol. 26 (12), 2849-2864 (2009)
Dog	EU789747	C3_9985	.	.	Shanxixian	China	Asia	Pang,JF	mtDNA data indicate a single origin for dogs south of Yangtze River, less than 16,300 years ago, from numerous wolves	Mol. Biol. Evol. 26 (12), 2849-2864 (2009)
Dog	EU789746	C3_10159	.	.	Yunnan	China	Asia	Pang,JF	mtDNA data indicate a single origin for dogs south of Yangtze River, less than 16,300 years ago, from numerous wolves	Mol. Biol. Evol. 26 (12), 2849-2864 (2009)
Dog	EU789745	A117_10165	.	.	Yunnan	China	Asia	Pang,JF	mtDNA data indicate a single origin for dogs south of Yangtze River, less than 16,300 years ago, from numerous wolves	Mol. Biol. Evol. 26 (12), 2849-2864 (2009)
Dog	EU789744	A9_10075	.	.	Guizhou	China	Asia	Pang,JF	mtDNA data indicate a single origin for dogs south of Yangtze River, less than 16,300 years ago, from numerous wolves	Mol. Biol. Evol. 26 (12), 2849-2864 (2009)
Dog	EU789743	A9_10197	.	.	Yunnan	China	Asia	Pang,JF	mtDNA data indicate a single origin for dogs south of Yangtze River, less than 16,300 years ago, from numerous wolves	Mol. Biol. Evol. 26 (12), 2849-2864 (2009)
Dog	EU789742	A2_m290	.	Laika, East/West Siberian	.	Siberia	Asia	Pang,JF	mtDNA data indicate a single origin for dogs south of Yangtze River, less than 16,300 years ago, from numerous wolves	Mol. Biol. Evol. 26 (12), 2849-2864 (2009)
Dog	EU789741	A74_10137	.	.	Hainansanya	China	Asia	Pang,JF	mtDNA data indicate a single origin for dogs south of Yangtze River, less than 16,300 years ago, from numerous wolves	Mol. Biol. Evol. 26 (12), 2849-2864 (2009)
Dog	EU789740	A11_10196	.	.	Yunnan	China	Asia	Pang,JF	mtDNA data indicate a single origin for dogs south of Yangtze River, less than 16,300 years ago, from numerous wolves	Mol. Biol. Evol. 26 (12), 2849-2864 (2009)
Dog	EU789739	B29_10175	.	.	Yunnan	China	Asia	Pang,JF	mtDNA data indicate a single origin for dogs south of Yangtze River, less than 16,300 years ago, from numerous wolves	Mol. Biol. Evol. 26 (12), 2849-2864 (2009)
Dog	EU789738	A136_10124	.	.	Hainansanya	China	Asia	Pang,JF	mtDNA data indicate a single origin for dogs south of Yangtze River, less than 16,300 years ago, from numerous wolves	Mol. Biol. Evol. 26 (12), 2849-2864 (2009)
Dog	EU789737	A18_m257	.	.	Bangkok	Thailand	Asia	Pang,JF	mtDNA data indicate a single origin for dogs south of Yangtze River, less than 16,300 years ago, from numerous wolves	Mol. Biol. Evol. 26 (12), 2849-2864 (2009)
Dog	EU789736	A18_m261	.	.	Bangkok	Thailand	Asia	Pang,JF	mtDNA data indicate a single origin for dogs south of Yangtze River, less than 16,300 years ago, from numerous wolves	Mol. Biol. Evol. 26 (12), 2849-2864 (2009)
Dog	EU789735	A11_m54	.	.	.	Iran	Asia	Pang,JF	mtDNA data indicate a single origin for dogs south of Yangtze River, less than 16,300 years ago, from numerous wolves	Mol. Biol. Evol. 26 (12), 2849-2864 (2009)
Dog	EU789734	A94_10006	.	.	Hunan	China	Asia	Pang,JF	mtDNA data indicate a single origin for dogs south of Yangtze River, less than 16,300 years ago, from numerous wolves	Mol. Biol. Evol. 26 (12), 2849-2864 (2009)
Dog	EU789733	A27_m50	.	.	.	Iran	Asia	Pang,JF	mtDNA data indicate a single origin for dogs south of Yangtze River, less than 16,300 years ago, from numerous wolves	Mol. Biol. Evol. 26 (12), 2849-2864 (2009)
Dog	EU789732	A18_m49	.	.	.	Iran	Asia	Pang,JF	mtDNA data indicate a single origin for dogs south of Yangtze River, less than 16,300 years ago, from numerous wolves	Mol. Biol. Evol. 26 (12), 2849-2864 (2009)
Dog	EU789731	A11_9987	.	.	Shanxixian	China	Asia	Pang,JF	mtDNA data indicate a single origin for dogs south of Yangtze River, less than 16,300 years ago, from numerous wolves	Mol. Biol. Evol. 26 (12), 2849-2864 (2009)
Dog	EU789730	A11_9997	.	.	Hunan	China	Asia	Pang,JF	mtDNA data indicate a single origin for dogs south of Yangtze River, less than 16,300 years ago, from numerous wolves	Mol. Biol. Evol. 26 (12), 2849-2864 (2009)
Dog	EU789729	A18_10106	.	.	Guizhou	China	Asia	Pang,JF	mtDNA data indicate a single origin for dogs south of Yangtze River, less than 16,300 years ago, from numerous wolves	Mol. Biol. Evol. 26 (12), 2849-2864 (2009)
Dog	EU789728	A16_R108	.	Golden Retriever	.	Britain	Europe	Pang,JF	mtDNA data indicate a single origin for dogs south of Yangtze River, less than 16,300 years ago, from numerous wolves	Mol. Biol. Evol. 26 (12), 2849-2864 (2009)
Dog	EU789727	A16_10222	.	.	Yunnan	China	Asia	Pang,JF	mtDNA data indicate a single origin for dogs south of Yangtze River, less than 16,300 years ago, from numerous wolves	Mol. Biol. Evol. 26 (12), 2849-2864 (2009)
Dog	EU789726	A109_9940	.	.	Shanxixian	China	Asia	Pang,JF	mtDNA data indicate a single origin for dogs south of Yangtze River, less than 16,300 years ago, from numerous wolves	Mol. Biol. Evol. 26 (12), 2849-2864 (2009)
Dog	EU789725	A15_5884	.	.	Guangdong	China	Asia	Pang,JF	mtDNA data indicate a single origin for dogs south of Yangtze River, less than 16,300 years ago, from numerous wolves	Mol. Biol. Evol. 26 (12), 2849-2864 (2009)
Dog	EU789724	A100_10092	.	.	Guizhou	China	Asia	Pang,JF	mtDNA data indicate a single origin for dogs south of Yangtze River, less than 16,300 years ago, from numerous wolves	Mol. Biol. Evol. 26 (12), 2849-2864 (2009)
Dog	EU789723	A20_9947	.	.	Shanxixian	China	Asia	Pang,JF	mtDNA data indicate a single origin for dogs south of Yangtze River, less than 16,300 years ago, from numerous wolves	Mol. Biol. Evol. 26 (12), 2849-2864 (2009)
Dog	EU789722	A89_5918	.	.	Jiangxi	China	Asia	Pang,JF	mtDNA data indicate a single origin for dogs south of Yangtze River, less than 16,300 years ago, from numerous wolves	Mol. Biol. Evol. 26 (12), 2849-2864 (2009)
Dog	EU789721	A17_10112	.	.	Hainansanya	China	Asia	Pang,JF	mtDNA data indicate a single origin for dogs south of Yangtze River, less than 16,300 years ago, from numerous wolves	Mol. Biol. Evol. 26 (12), 2849-2864 (2009)
Dog	EU789720	A19_m55	.	.	.	Iran	Asia	Pang,JF	mtDNA data indicate a single origin for dogs south of Yangtze River, less than 16,300 years ago, from numerous wolves	Mol. Biol. Evol. 26 (12), 2849-2864 (2009)
Dog	EU789719	A18_m260	.	.	Bangkok	Thailand	Asia	Pang,JF	mtDNA data indicate a single origin for dogs south of Yangtze River, less than 16,300 years ago, from numerous wolves	Mol. Biol. Evol. 26 (12), 2849-2864 (2009)
Dog	EU789718	A18_Y85	.	Poodle	.	France	Europe	Pang,JF	mtDNA data indicate a single origin for dogs south of Yangtze River, less than 16,300 years ago, from numerous wolves	Mol. Biol. Evol. 26 (12), 2849-2864 (2009)
Dog	EU789717	A3_5880	.	.	Guangxi	China	Asia	Pang,JF	mtDNA data indicate a single origin for dogs south of Yangtze River, less than 16,300 years ago, from numerous wolves	Mol. Biol. Evol. 26 (12), 2849-2864 (2009)
Dog	EU789716	A93_10083	.	.	Guizhou	China	Asia	Pang,JF	mtDNA data indicate a single origin for dogs south of Yangtze River, less than 16,300 years ago, from numerous wolves	Mol. Biol. Evol. 26 (12), 2849-2864 (2009)
Dog	EU789715	A51_10079	.	.	Guizhou	China	Asia	Pang,JF	mtDNA data indicate a single origin for dogs south of Yangtze River, less than 16,300 years ago, from numerous wolves	Mol. Biol. Evol. 26 (12), 2849-2864 (2009)
Dog	EU789714	A34_R34	.	Galgo Espanol	.	Spain	Europe	Pang,JF	mtDNA data indicate a single origin for dogs south of Yangtze River, less than 16,300 years ago, from numerous wolves	Mol. Biol. Evol. 26 (12), 2849-2864 (2009)
Dog	EU789713	A33_p11	.	Sloughi	.	.	Africa (North)	Pang,JF	mtDNA data indicate a single origin for dogs south of Yangtze River, less than 16,300 years ago, from numerous wolves	Mol. Biol. Evol. 26 (12), 2849-2864 (2009)
Dog	EU789712	A41_m300	.	Laika, East/West Siberian	.	Siberia	Asia	Pang,JF	mtDNA data indicate a single origin for dogs south of Yangtze River, less than 16,300 years ago, from numerous wolves	Mol. Biol. Evol. 26 (12), 2849-2864 (2009)
Dog	EU789711	A19_m52	.	.	.	Iran	Asia	Pang,JF	mtDNA data indicate a single origin for dogs south of Yangtze River, less than 16,300 years ago, from numerous wolves	Mol. Biol. Evol. 26 (12), 2849-2864 (2009)
Dog	EU789710	A91_10095	.	.	Guizhou	China	Asia	Pang,JF	mtDNA data indicate a single origin for dogs south of Yangtze River, less than 16,300 years ago, from numerous wolves	Mol. Biol. Evol. 26 (12), 2849-2864 (2009)
Dog	EU789709	A36_R74	.	Pyrenean	.	France	Europe	Pang,JF	mtDNA data indicate a single origin for dogs south of Yangtze River, less than 16,300 years ago, from numerous wolves	Mol. Biol. Evol. 26 (12), 2849-2864 (2009)
Dog	EU789708	A19_m47	.	.	.	Iran	Asia	Pang,JF	mtDNA data indicate a single origin for dogs south of Yangtze River, less than 16,300 years ago, from numerous wolves	Mol. Biol. Evol. 26 (12), 2849-2864 (2009)
Dog	EU789707	A22_10087	.	.	Guizhou	China	Asia	Pang,JF	mtDNA data indicate a single origin for dogs south of Yangtze River, less than 16,300 years ago, from numerous wolves	Mol. Biol. Evol. 26 (12), 2849-2864 (2009)
Dog	EU789706	A30_R51	.	Hamilton-Stovare	.	.	Europe	Pang,JF	mtDNA data indicate a single origin for dogs south of Yangtze River, less than 16,300 years ago, from numerous wolves	Mol. Biol. Evol. 26 (12), 2849-2864 (2009)
Dog	EU789705	A19_m51	.	.	.	Iran	Asia	Pang,JF	mtDNA data indicate a single origin for dogs south of Yangtze River, less than 16,300 years ago, from numerous wolves	Mol. Biol. Evol. 26 (12), 2849-2864 (2009)
Dog	EU789704	A99_10028	.	.	Hunan	China	Asia	Pang,JF	mtDNA data indicate a single origin for dogs south of Yangtze River, less than 16,300 years ago, from numerous wolves	Mol. Biol. Evol. 26 (12), 2849-2864 (2009)
Dog	EU789703	A25_m46	.	.	.	Iran	Asia	Pang,JF	mtDNA data indicate a single origin for dogs south of Yangtze River, less than 16,300 years ago, from numerous wolves	Mol. Biol. Evol. 26 (12), 2849-2864 (2009)
Dog	EU789702	A148_9918	.	.	Shanxixian	China	Asia	Pang,JF	mtDNA data indicate a single origin for dogs south of Yangtze River, less than 16,300 years ago, from numerous wolves	Mol. Biol. Evol. 26 (12), 2849-2864 (2009)
Dog	EU789701	A149_10055	.	.	Guizhou	China	Asia	Pang,JF	mtDNA data indicate a single origin for dogs south of Yangtze River, less than 16,300 years ago, from numerous wolves	Mol. Biol. Evol. 26 (12), 2849-2864 (2009)
Dog	EU789700	A25_m45	.	.	.	Iran	Asia	Pang,JF	mtDNA data indicate a single origin for dogs south of Yangtze River, less than 16,300 years ago, from numerous wolves	Mol. Biol. Evol. 26 (12), 2849-2864 (2009)
Dog	DQ480489	C15_D1	C12	German Shepherd	.	Germany	Europe	Bjornerfeldt,S.	Relaxation of selective constraint on dog mitochondrial DNA following domestication	Genome Res. 16 (8), 990-994 (2006)
Dog	DQ480501	C3_D13	C3b	Jamthund (Swedish Elkhound)	.	.	Europe (Scandinavia)	Bjornerfeldt,S.	Relaxation of selective constraint on dog mitochondrial DNA following domestication	Genome Res. 16 (8), 990-994 (2006)
Dog	DQ480493	C3_D5	C3b	Black Russian Terrier	.	Russia	Eurasia	Bjornerfeldt,S.	Relaxation of selective constraint on dog mitochondrial DNA following domestication	Genome Res. 16 (8), 990-994 (2006)
Dog	DQ480492	D8_D14	D2	Jamthund (Swedish Elkhound)	.	.	Europe (Scandinavia)	Bjornerfeldt,S.	Relaxation of selective constraint on dog mitochondrial DNA following domestication	Genome Res. 16 (8), 990-994 (2006)
Dog	DQ480491	A163_D3	A108	Irish Setter	.	Britain	Europe	Bjornerfeldt,S.	Relaxation of selective constraint on dog mitochondrial DNA following domestication	Genome Res. 16 (8), 990-994 (2006)
Dog	DQ480490	B8_D2	B30	Flatcoated Retiever	.	Britain	Europe	Bjornerfeldt,S.	Relaxation of selective constraint on dog mitochondrial DNA following domestication	Genome Res. 16 (8), 990-994 (2006)
Dog	DQ480494	B1_D6	B1h	Poodle	.	France	Europe	Bjornerfeldt,S.	Relaxation of selective constraint on dog mitochondrial DNA following domestication	Genome Res. 16 (8), 990-994 (2006)
Dog	DQ480496	A26_D8	A26a	Irish Soft Coated Wheaton Terrier	.	Britain	Europe	Bjornerfeldt,S.	Relaxation of selective constraint on dog mitochondrial DNA following domestication	Genome Res. 16 (8), 990-994 (2006)
Dog	DQ480500	B1_D12	B1g	Shetland Sheepdog	.	Britain	Europe	Bjornerfeldt,S.	Relaxation of selective constraint on dog mitochondrial DNA following domestication	Genome Res. 16 (8), 990-994 (2006)
Dog	DQ480502	D3_D4	D1b	Jamthund (Swedish Elkhound)	.	.	Europe (Scandinavia)	Bjornerfeldt,S.	Relaxation of selective constraint on dog mitochondrial DNA following domestication	Genome Res. 16 (8), 990-994 (2006)
Dog	DQ480499	A29_D11	A29b	Siberian Husky	.	Siberia	Asia	Bjornerfeldt,S.	Relaxation of selective constraint on dog mitochondrial DNA following domestication	Genome Res. 16 (8), 990-994 (2006)
Dog	DQ480497	A2_D9	A2a	West Highland Terrier (White)	.	Britain	Europe	Bjornerfeldt,S.	Relaxation of selective constraint on dog mitochondrial DNA following domestication	Genome Res. 16 (8), 990-994 (2006)
Dog	DQ480495	A18_D7	A18d	Cocker Spaniel	.	Britain	Europe	Bjornerfeldt,S.	Relaxation of selective constraint on dog mitochondrial DNA following domestication	Genome Res. 16 (8), 990-994 (2006)
Dog	DQ480498	A17_D10	.	Miniature Schnauzer	.	Sweden	Europe	Bjornerfeldt,S.	Relaxation of selective constraint on dog mitochondrial DNA following domestication	Genome Res. 16 (8), 990-994 (2006)
Dog	EU408292	.	B1a	Poodle	.	.	.	Webb,KM	Mitochondrial genome DNA analysis of the domestic dog: identifying informative SNPs outside of the control region	J. Forensic Sci. 54 (2), 275-288 (2009)
Dog	EU408308	.	BAmbig12	Yorkie Chihuahua cross	.	.	.	Webb,KM	Mitochondrial genome DNA analysis of the domestic dog: identifying informative SNPs outside of the control region	J. Forensic Sci. 54 (2), 275-288 (2009)
Dog	EU408307	.	B16a	Walker Hound	.	.	.	Webb,KM	Mitochondrial genome DNA analysis of the domestic dog: identifying informative SNPs outside of the control region	J. Forensic Sci. 54 (2), 275-288 (2009)
Dog	EU408306	.	A26a	West Highland Terrier	.	.	.	Webb,KM	Mitochondrial genome DNA analysis of the domestic dog: identifying informative SNPs outside of the control region	J. Forensic Sci. 54 (2), 275-288 (2009)
Dog	EU408305	.	A18d	Viszla	.	.	.	Webb,KM	Mitochondrial genome DNA analysis of the domestic dog: identifying informative SNPs outside of the control region	J. Forensic Sci. 54 (2), 275-288 (2009)
Dog	EU408304	.	A17a	Unknown	.	.	.	Webb,KM	Mitochondrial genome DNA analysis of the domestic dog: identifying informative SNPs outside of the control region	J. Forensic Sci. 54 (2), 275-288 (2009)
Dog	EU408303	.	BAmbig11	Unknown	.	.	.	Webb,KM	Mitochondrial genome DNA analysis of the domestic dog: identifying informative SNPs outside of the control region	J. Forensic Sci. 54 (2), 275-288 (2009)
Dog	EU408302	.	A18d	Toy Poodle	.	.	.	Webb,KM	Mitochondrial genome DNA analysis of the domestic dog: identifying informative SNPs outside of the control region	J. Forensic Sci. 54 (2), 275-288 (2009)
Dog	EU408301	.	B1a	Tibetan Spaniel	.	.	.	Webb,KM	Mitochondrial genome DNA analysis of the domestic dog: identifying informative SNPs outside of the control region	J. Forensic Sci. 54 (2), 275-288 (2009)
Dog	EU408300	.	A97	Tibetan Mastiff	.	.	.	Webb,KM	Mitochondrial genome DNA analysis of the domestic dog: identifying informative SNPs outside of the control region	J. Forensic Sci. 54 (2), 275-288 (2009)
Dog	EU408299	.	A2b	Schnauzer	.	.	.	Webb,KM	Mitochondrial genome DNA analysis of the domestic dog: identifying informative SNPs outside of the control region	J. Forensic Sci. 54 (2), 275-288 (2009)
Dog	EU408298	.	A18d	Sheltie	.	.	.	Webb,KM	Mitochondrial genome DNA analysis of the domestic dog: identifying informative SNPs outside of the control region	J. Forensic Sci. 54 (2), 275-288 (2009)
Dog	EU408297	.	B6a	Schipperke	.	.	.	Webb,KM	Mitochondrial genome DNA analysis of the domestic dog: identifying informative SNPs outside of the control region	J. Forensic Sci. 54 (2), 275-288 (2009)
Dog	EU408296	.	A11e	Rottweiler	.	.	.	Webb,KM	Mitochondrial genome DNA analysis of the domestic dog: identifying informative SNPs outside of the control region	J. Forensic Sci. 54 (2), 275-288 (2009)
Dog	EU408295	.	A11e	Rottweiler	.	.	.	Webb,KM	Mitochondrial genome DNA analysis of the domestic dog: identifying informative SNPs outside of the control region	J. Forensic Sci. 54 (2), 275-288 (2009)
Dog	EU408294	.	A17a	Pug	.	.	.	Webb,KM	Mitochondrial genome DNA analysis of the domestic dog: identifying informative SNPs outside of the control region	J. Forensic Sci. 54 (2), 275-288 (2009)
Dog	EU408293	.	C8a	Pit Bull	.	.	.	Webb,KM	Mitochondrial genome DNA analysis of the domestic dog: identifying informative SNPs outside of the control region	J. Forensic Sci. 54 (2), 275-288 (2009)
Dog	EU408291	.	C3a	Pomeranian	.	.	.	Webb,KM	Mitochondrial genome DNA analysis of the domestic dog: identifying informative SNPs outside of the control region	J. Forensic Sci. 54 (2), 275-288 (2009)
Dog	EU408290	.	A22a	Neapolitan Mastiff	.	.	.	Webb,KM	Mitochondrial genome DNA analysis of the domestic dog: identifying informative SNPs outside of the control region	J. Forensic Sci. 54 (2), 275-288 (2009)
Dog	EU408289	.	A22a	Neapolitan Mastiff	.	.	.	Webb,KM	Mitochondrial genome DNA analysis of the domestic dog: identifying informative SNPs outside of the control region	J. Forensic Sci. 54 (2), 275-288 (2009)
Dog	EU408288	.	D1a	Norwegian Elkhound	.	.	.	Webb,KM	Mitochondrial genome DNA analysis of the domestic dog: identifying informative SNPs outside of the control region	J. Forensic Sci. 54 (2), 275-288 (2009)
Dog	EU408287	.	A26a	Newfoundland	.	.	.	Webb,KM	Mitochondrial genome DNA analysis of the domestic dog: identifying informative SNPs outside of the control region	J. Forensic Sci. 54 (2), 275-288 (2009)
Dog	EU408286	.	A11e	Miniature Dachsund	.	.	.	Webb,KM	Mitochondrial genome DNA analysis of the domestic dog: identifying informative SNPs outside of the control region	J. Forensic Sci. 54 (2), 275-288 (2009)
Dog	EU408285	.	B1a	Labradoodle	.	.	.	Webb,KM	Mitochondrial genome DNA analysis of the domestic dog: identifying informative SNPs outside of the control region	J. Forensic Sci. 54 (2), 275-288 (2009)
Dog	EU408284	.	A27c	Keeshond	.	.	.	Webb,KM	Mitochondrial genome DNA analysis of the domestic dog: identifying informative SNPs outside of the control region	J. Forensic Sci. 54 (2), 275-288 (2009)
Dog	EU408283	.	A27c	Keeshond	.	.	.	Webb,KM	Mitochondrial genome DNA analysis of the domestic dog: identifying informative SNPs outside of the control region	J. Forensic Sci. 54 (2), 275-288 (2009)
Dog	EU408282	.	A27c	Keeshond	.	.	.	Webb,KM	Mitochondrial genome DNA analysis of the domestic dog: identifying informative SNPs outside of the control region	J. Forensic Sci. 54 (2), 275-288 (2009)
Dog	EU408281	.	A18d	Jack Russell	.	.	.	Webb,KM	Mitochondrial genome DNA analysis of the domestic dog: identifying informative SNPs outside of the control region	J. Forensic Sci. 54 (2), 275-288 (2009)
Dog	EU408280	.	A16a	Italian Greyhound	.	.	.	Webb,KM	Mitochondrial genome DNA analysis of the domestic dog: identifying informative SNPs outside of the control region	J. Forensic Sci. 54 (2), 275-288 (2009)
Dog	EU408279	.	C3a	Havanese	.	.	.	Webb,KM	Mitochondrial genome DNA analysis of the domestic dog: identifying informative SNPs outside of the control region	J. Forensic Sci. 54 (2), 275-288 (2009)
Dog	EU408278	.	B1a	Great Pyrenese	.	.	.	Webb,KM	Mitochondrial genome DNA analysis of the domestic dog: identifying informative SNPs outside of the control region	J. Forensic Sci. 54 (2), 275-288 (2009)
Dog	EU408277	.	A19a	German Shepherd	.	.	.	Webb,KM	Mitochondrial genome DNA analysis of the domestic dog: identifying informative SNPs outside of the control region	J. Forensic Sci. 54 (2), 275-288 (2009)
Dog	EU408276	.	A2b	Great Dane	.	.	.	Webb,KM	Mitochondrial genome DNA analysis of the domestic dog: identifying informative SNPs outside of the control region	J. Forensic Sci. 54 (2), 275-288 (2009)
Dog	EU408275	.	A2b	French Bull Dog	.	.	.	Webb,KM	Mitochondrial genome DNA analysis of the domestic dog: identifying informative SNPs outside of the control region	J. Forensic Sci. 54 (2), 275-288 (2009)
Dog	EU408274	.	A16a	English Mastiff	.	.	.	Webb,KM	Mitochondrial genome DNA analysis of the domestic dog: identifying informative SNPs outside of the control region	J. Forensic Sci. 54 (2), 275-288 (2009)
Dog	EU408273	.	A20b	English Shepherd	.	.	.	Webb,KM	Mitochondrial genome DNA analysis of the domestic dog: identifying informative SNPs outside of the control region	J. Forensic Sci. 54 (2), 275-288 (2009)
Dog	EU408272	.	A18d	Dachsund	.	.	.	Webb,KM	Mitochondrial genome DNA analysis of the domestic dog: identifying informative SNPs outside of the control region	J. Forensic Sci. 54 (2), 275-288 (2009)
Dog	EU408271	.	A17a	Dogue de Bordeaux	.	.	.	Webb,KM	Mitochondrial genome DNA analysis of the domestic dog: identifying informative SNPs outside of the control region	J. Forensic Sci. 54 (2), 275-288 (2009)
Dog	EU408270	.	A19a	Dachsund	.	.	.	Webb,KM	Mitochondrial genome DNA analysis of the domestic dog: identifying informative SNPs outside of the control region	J. Forensic Sci. 54 (2), 275-288 (2009)
Dog	EU408269	.	BAmbig4	Doberman Pinscher	.	.	.	Webb,KM	Mitochondrial genome DNA analysis of the domestic dog: identifying informative SNPs outside of the control region	J. Forensic Sci. 54 (2), 275-288 (2009)
Dog	EU408268	.	B10	Cocker Spaniel	.	.	.	Webb,KM	Mitochondrial genome DNA analysis of the domestic dog: identifying informative SNPs outside of the control region	J. Forensic Sci. 54 (2), 275-288 (2009)
Dog	EU408267	.	C3Ambig1	Cocker Spaniel	.	.	.	Webb,KM	Mitochondrial genome DNA analysis of the domestic dog: identifying informative SNPs outside of the control region	J. Forensic Sci. 54 (2), 275-288 (2009)
Dog	EU408266	.	A11Ambig2	Cocker Spaniel	.	.	.	Webb,KM	Mitochondrial genome DNA analysis of the domestic dog: identifying informative SNPs outside of the control region	J. Forensic Sci. 54 (2), 275-288 (2009)
Dog	EU408265	.	A71	Corgi	.	.	.	Webb,KM	Mitochondrial genome DNA analysis of the domestic dog: identifying informative SNPs outside of the control region	J. Forensic Sci. 54 (2), 275-288 (2009)
Dog	EU408264	.	A26a	Cairn Terrier	.	.	.	Webb,KM	Mitochondrial genome DNA analysis of the domestic dog: identifying informative SNPs outside of the control region	J. Forensic Sci. 54 (2), 275-288 (2009)
Dog	EU408263	.	A17a	Cavalier King Charles Special	.	.	.	Webb,KM	Mitochondrial genome DNA analysis of the domestic dog: identifying informative SNPs outside of the control region	J. Forensic Sci. 54 (2), 275-288 (2009)
Dog	EU408262	.	A98	Chihuahua	.	.	.	Webb,KM	Mitochondrial genome DNA analysis of the domestic dog: identifying informative SNPs outside of the control region	J. Forensic Sci. 54 (2), 275-288 (2009)
Dog	EU408261	.	A20c	Chihuahua	.	.	.	Webb,KM	Mitochondrial genome DNA analysis of the domestic dog: identifying informative SNPs outside of the control region	J. Forensic Sci. 54 (2), 275-288 (2009)
Dog	EU408260	.	B1Ambig4	Cardigan Corgi	.	.	.	Webb,KM	Mitochondrial genome DNA analysis of the domestic dog: identifying informative SNPs outside of the control region	J. Forensic Sci. 54 (2), 275-288 (2009)
Dog	EU408259	.	A18d	Cockapoo	.	.	.	Webb,KM	Mitochondrial genome DNA analysis of the domestic dog: identifying informative SNPs outside of the control region	J. Forensic Sci. 54 (2), 275-288 (2009)
Dog	EU408258	.	B28	Cockapoo	.	.	.	Webb,KM	Mitochondrial genome DNA analysis of the domestic dog: identifying informative SNPs outside of the control region	J. Forensic Sci. 54 (2), 275-288 (2009)
Dog	EU408257	.	A16a	Brittany Spaniel	.	.	.	Webb,KM	Mitochondrial genome DNA analysis of the domestic dog: identifying informative SNPs outside of the control region	J. Forensic Sci. 54 (2), 275-288 (2009)
Dog	EU408256	.	B1a	Basset Hound	.	.	.	Webb,KM	Mitochondrial genome DNA analysis of the domestic dog: identifying informative SNPs outside of the control region	J. Forensic Sci. 54 (2), 275-288 (2009)
Dog	EU408255	.	B1a	Basset Hound	.	.	.	Webb,KM	Mitochondrial genome DNA analysis of the domestic dog: identifying informative SNPs outside of the control region	J. Forensic Sci. 54 (2), 275-288 (2009)
Dog	EU408254	.	B1Ambig4	Basset Hound	.	.	.	Webb,KM	Mitochondrial genome DNA analysis of the domestic dog: identifying informative SNPs outside of the control region	J. Forensic Sci. 54 (2), 275-288 (2009)
Dog	EU408253	.	A17a	Boxer	.	.	.	Webb,KM	Mitochondrial genome DNA analysis of the domestic dog: identifying informative SNPs outside of the control region	J. Forensic Sci. 54 (2), 275-288 (2009)
Dog	EU408252	.	B1a	Bolognese	.	.	.	Webb,KM	Mitochondrial genome DNA analysis of the domestic dog: identifying informative SNPs outside of the control region	J. Forensic Sci. 54 (2), 275-288 (2009)
Dog	EU408251	.	CAmbig1	Blue Heeler	.	.	.	Webb,KM	Mitochondrial genome DNA analysis of the domestic dog: identifying informative SNPs outside of the control region	J. Forensic Sci. 54 (2), 275-288 (2009)
Dog	EU408250	.	A17a	Bichon Frise	.	.	.	Webb,KM	Mitochondrial genome DNA analysis of the domestic dog: identifying informative SNPs outside of the control region	J. Forensic Sci. 54 (2), 275-288 (2009)
Dog	EU408249	.	A11e	Australian Shepherd	.	.	.	Webb,KM	Mitochondrial genome DNA analysis of the domestic dog: identifying informative SNPs outside of the control region	J. Forensic Sci. 54 (2), 275-288 (2009)
Dog	EU408247	.	B1Ambig1	Australian Terrier	.	.	.	Webb,KM	Mitochondrial genome DNA analysis of the domestic dog: identifying informative SNPs outside of the control region	J. Forensic Sci. 54 (2), 275-288 (2009)
Dog	EU408248	.	A19a	Australian Shepherd	.	.	.	Webb,KM	Mitochondrial genome DNA analysis of the domestic dog: identifying informative SNPs outside of the control region	J. Forensic Sci. 54 (2), 275-288 (2009)
Dog	EU408246	.	A18b	American Cocker Spaniel	.	.	.	Webb,KM	Mitochondrial genome DNA analysis of the domestic dog: identifying informative SNPs outside of the control region	J. Forensic Sci. 54 (2), 275-288 (2009)
Dog	EU408245	.	A71	Akita	.	.	.	Webb,KM	Mitochondrial genome DNA analysis of the domestic dog: identifying informative SNPs outside of the control region	J. Forensic Sci. 54 (2), 275-288 (2009)
Dog	FJ817358	.	.	Golden Retriever	.	Sweden	Europe	Baranowska,I.	Sensory ataxic neuropathy in golden retriever dogs is caused by a deletion in the mitochondrial tRNATyr gene	PLoS Genet. 5 (5), E1000499 (2009)
Dog	FJ817360	.	.	Golden Retriever	.	Sweden	Europe	Baranowska,I.	Sensory ataxic neuropathy in golden retriever dogs is caused by a deletion in the mitochondrial tRNATyr gene	PLoS Genet. 5 (5), E1000499 (2009)
Dog	FJ817362	.	.	Golden Retriever	.	Sweden	Europe	Baranowska,I.	Sensory ataxic neuropathy in golden retriever dogs is caused by a deletion in the mitochondrial tRNATyr gene	PLoS Genet. 5 (5), E1000499 (2009)
Dog	FJ817359	.	.	Golden Retriever	.	Sweden	Europe	Baranowska,I.	Sensory ataxic neuropathy in golden retriever dogs is caused by a deletion in the mitochondrial tRNATyr gene	PLoS Genet. 5 (5), E1000499 (2009)
Dog	FJ817361	.	.	Golden Retriever	.	Sweden	Europe	Baranowska,I.	Sensory ataxic neuropathy in golden retriever dogs is caused by a deletion in the mitochondrial tRNATyr gene	PLoS Genet. 5 (5), E1000499 (2009)
Dog	FJ817364	.	.	Golden Retriever	.	Sweden	Europe	Baranowska,I.	Sensory ataxic neuropathy in golden retriever dogs is caused by a deletion in the mitochondrial tRNATyr gene	PLoS Genet. 5 (5), E1000499 (2009)
Dog	FJ817363	.	.	Golden Retriever	.	Sweden	Europe	Baranowska,I.	Sensory ataxic neuropathy in golden retriever dogs is caused by a deletion in the mitochondrial tRNATyr gene	PLoS Genet. 5 (5), E1000499 (2009)
Dog	KF661036	.	.	Basenji	.	.	.	Thalmann, O	Complete mitochondrial genomes of ancient canids suggest a European origin of domestic dogs	Science 342 (6160), 871-874 (2013)
Dog	KF661037	.	.	Dingo	.	.	.	Thalmann, O	Complete mitochondrial genomes of ancient canids suggest a European origin of domestic dogs	Science 342 (6160), 871-874 (2013)
Dog	KJ522809	.	.	Simao Chinese indigenous dog	.	China	Asia	Zhao,JH	The complete mitochondrial genome of the Simao Chinese indigenous dog	Mitochondrial DNA (2014)
Dog	KF907309	.	.	Chinese indigenous dog	.	China	Asia	Hao,Z.	The complete mitochondrial genome of the Chinese indigenous dog	Mitochondrial DNA (2014)
Dog	KJ139388	.	.	.	.	.	.	Adeola,AC	Unpublished	Unpublished
Dog	KJ139387	.	.	.	.	.	.	Adeola,AC	Unpublished	Unpublished
Dog	KJ139386	.	.	.	.	.	.	Adeola,AC	Unpublished	Unpublished
Dog	KJ139385	.	.	.	.	.	.	Adeola,AC	Unpublished	Unpublished
Dog	KJ139384	.	.	.	.	.	.	Adeola,AC	Unpublished	Unpublished
Dog	HM048871	.	.	Tibetan Mastiff	.	.	.	Li,Y.	Unpublished	Unpublished
