# Supplementary material for: Mitochondrial genetic diversity, selection and recombination in a canine transmissible cancer
Source: eLife. 2016 May 17;5:e14552. doi: 10.7554/eLife.14552 (PMC4869914; doi:10.7554/eLife.14552)
Supplement: Supplementary file 9. — Methods used to estimate the time since the origin of CTVT clades 1 to 5. Potential somatic substitutions (see Materials and methods 'Classification of tumour substitutions' and Supplementary file 4E) are those which are shared between all tumours within a clade, but that are not found in the normal dog population; thus we cannot confirm their germline or early somatic status. The upper panel lists time estimates (years before present for the origin of each clade) assuming potential somatic substitutions are somatic and arose after mtDNA horizontal transfer; the lower panel lists time estimates (years before present for the origin of each clade) assuming potential somatic substitutions are germline and were originally present on the mtDNA haplotype that founded the clade. DOI: http://dx.doi.org/10.7554/eLife.14552.023 [file elife-14552-supp9.xlsx]

## Sheet: Supplementary file 9
Time of divergence using somatic mutations including potential somatic
Clade	Average number of somatic mutations	Timing based on nuclear DNA (Materials and methods)	Timing based on number of cell divisions (first stage tumours) (Materials and methods)	Timing based on number of cell divisions (second stage tumours) (Materials and methods)	Timing based on number of mutations per year (Materials and methods)
		Years before present	Years before present	Years before present	Years before present
1	22.5059	1097.09	246.471	1232.35	900.235
2	9.43651	460	103.343	516.715	377.46
3	5	243.734	54.757	273.785	200
4	34.6667	1689.89	379.649	1898.24	1386.67
5	12	584.962	131.417	657.084	480
Time of divergence using somatic mutations excluding potential somatic
Clade	Average number of somatic mutations	Timing based on nuclear DNA (Materials and methods)	Timing based on number of cell divisions (first stage tumours) (Materials and methods)	Timing based on number of cell divisions (second stage tumours) (Materials and methods)	Timing based on number of mutations per year (Materials and methods)
		Years before present	Years before present	Years before present	Years before present
1	18.6941	911.279	204.727	1023.63	747.765
2	9.43651	460	103.343	516.715	377.46
3	5	243.734	54.757	273.785	200
4	18.6667	909.941	204.426	1022.13	746.667
5	0	0	0	0	0
