# Supplementary material for: Mitochondrial genetic diversity, selection and recombination in a canine transmissible cancer
Source: eLife. 2016 May 17;5:e14552. doi: 10.7554/eLife.14552 (PMC4869914; doi:10.7554/eLife.14552)
Supplement: Supplementary file 10. — List of back mutations attributable and non-attributable to a putative recombination event. DOI: http://dx.doi.org/10.7554/eLife.14552.024 [file elife-14552-supp10.xlsx]

## Sheet: Supplementary file 10
Total back mutations			Back mutations attributable to recombination in haplogroup CTVT_1B2b2 (Fig. 3A, B)			Back mutations attributable to 559T (haplotype 1) (Fig. 3C)			Back mutations attributable to 559T (haplotype 2) (Fig. 3C)			Back mutations attributable to 559T (haplotype 3) (Fig. 3C)			Back mutations not attributable to recombination
2036	C>T		2683	A>G		6302	G>A		2833	T>C		2833	T>C		2036	C>T
2683	A>G		2833	T>C		8242	A>G		11657	A>C		4591	A>G		11813	G>A
2833	T>C		2962	T>C		9896	C>T		11813	G>A		6302	G>A		15627	G>A
2962	T>C		3196	C>T		11657	A>C					8242	A>G
3196	C>T		4591	A>G		11813	G>A					9896	C>T
4591	A>G		6065	G>A								11657	A>C
6065	G>A											11813	G>A
6302	G>A
8242	A>G
9896	C>T
11657	A>C
11813	G>A
15627	G>A
