# Supplementary material for: Mitochondrial genetic diversity, selection and recombination in a canine transmissible cancer
Source: eLife. 2016 May 17;5:e14552. doi: 10.7554/eLife.14552 (PMC4869914; doi:10.7554/eLife.14552)
Supplement: Supplementary file 11. — DOI: http://dx.doi.org/10.7554/eLife.14552.025 [file elife-14552-supp11.xlsx]

## Sheet: Supplementary file 11
Tumour haplotypes				Host haplotypes
Sample name	Full haplotype name	CTVT clade		Sample name	Full haplotype name	Dog mtDNA clade
490T-Dog	CTVT_1A1a	1		599H-Dog	A1/A1c/A1e	A
450T-Dog	CTVT_1A1b	1		142H-Dog	A1/A1c/A1e	A
449T-Dog	CTVT_1A1b	1		153H-Dog	A1/A1c/A1e	A
630T-Dog	CTVT_1A1b1	1		399H-Dog	A1/A1c/A1e	A
446T-Dog	CTVT_1A1b	1		412H-Dog	A1/A1c/A1e	A
491T1-Dog	CTVT_1A1b	1		499H-Dog	A1/A1c/A1e	A
448T-Dog	CTVT_1A1b	1		507H-Dog	A1/A1c/A1e	A
809T-Dog	CTVT_1A2a	1		646H-Dog	A1/A1c/A1e	A
660T-Dog	CTVT_1A2a1	1		660H-Dog	A1/A1c/A1e	A
472T-Dog	CTVT_1A2a2	1		759H-Dog	A1/A1c/A1e	A
602T-Dog	CTVT_1A2b1_1	1		782H-Dog	A1/A1c/A1e	A
835T-Dog	CTVT_1A2b1	1		438H-Dog	A1a_1	A
1380T-Dog	CTVT_1A2b2	1		827H-Dog	A1a_1	A
1381T-Dog	CTVT_1A2b	1		274H-Dog	A1a_2	A
12T-Dog	CTVT_1B1a	1		275H-Dog	A1a_3	A
13T-Dog	CTVT_1B1b	1		276H-Dog	A1a_4	A
834T1-Dog	CTVT_1B2a1_1	1		390H-Dog	A1a_5	A
808T-Dog	CTVT_1B2a1_2	1		401H-Dog	A1a_6	A
807T1-Dog	CTVT_1B2a1_3	1		506H-Dog	A1a_7	A
493T1-Dog	CTVT_1B2a1_3	1		534H-Dog	A1a1_1	A
492T1-Dog	CTVT_1B2a1_3	1		571H-Dog	A1a1_1	A
494T-Dog	CTVT_1B2a1_4	1		234H-Dog	A1a1_2	A
460T-Dog	CTVT_1B2a1_5	1		382H-Dog	A1a1_3	A
616T-Dog	CTVT_1B2a1_6	1		400H-Dog	A1a1_4	A
629T-Dog	CTVT_1B2a1_7	1		462H1-Dog	A1a1_5	A
447T-Dog	CTVT_1B2a1_8	1		763H-Dog	A1a1_7	A
661T-Dog	CTVT_1B2a1_9	1		98H1-Dog	A1a1_8	A
799T-Dog	CTVT_1B2a1_10	1		120H1-Dog	A1a1a_1	A
800T-Dog	CTVT_1B2a1_11	1		209H-Dog	A1a1a_1	A
833T1-Dog	CTVT_1B2a1_12	1		656H-Dog	A1a1a_1	A
611T-Dog	CTVT_1B2a1_13	1		772H-Dog	A1a1a_1	A
614T-Dog	CTVT_1B2a1_14	1		452H1-Dog	A1a1a_10	A
613T-Dog	CTVT_1B2a1_15	1		464H-Dog	A1a1a_11	A
615T-Dog	CTVT_1B2a1_16	1		500H-Dog	A1a1a_12	A
656T-Dog	CTVT_1B2a1_16	1		502H-Dog	A1a1a_13	A
142T-Dog	CTVT_1B2a1_17	1		540H-Dog	A1a1a_14	A
29T1-Dog	CTVT_1B2a1_18	1		602H-Dog	A1a1a_15	A
41T-Dog	CTVT_1B2a1_19	1		616H-Dog	A1a1a_16	A
45T1-Dog	CTVT_1B2a1_20	1		792H-Dog	A1a1a_18	A
285T-Dog	CTVT_1B2a1_21	1		80H1-Dog	A1a1a_19	A
26T-Dog	CTVT_1B2a1_22	1		270H-Dog	A1a1a_2	A
27T-Dog	CTVT_1B2a1_23	1		342H-Dog	A1a1a_2	A
516T-Dog	CTVT_1B2a1_24	1		492H2-Dog	A1a1a_2	A
28T-Dog	CTVT_1B2a1_25	1		625H-Dog	A1a1a_2	A
52T1-Dog	CTVT_1B2a1_26	1		830H-Dog	A1a1a_2	A
286T1-Dog	CTVT_1B2a1_27	1		810H1-Dog	A1a1a_20	A
513T-Dog	CTVT_1B2a1_27	1		829H-Dog	A1a1a_21	A
269T-Dog	CTVT_1B2a1_27	1		852H-Dog	A1a1a_22	A
265T-Dog	CTVT_1B2a1_27	1		858H-Dog	A1a1a_23	A
136T-Dog	CTVT_1B2a1_27	1		860H-Dog	A1a1a_24	A
143T-Dog	CTVT_1B2a1_28	1		861H-Dog	A1a1a_25	A
135T-Dog	CTVT_1B2a1_29	1		862H-Dog	A1a1a_26	A
137T1-Dog	CTVT_1B2a1_30	1		929H-Dog	A1a1a_27	A
515T-Dog	CTVT_1B2a1_31	1		94H-Dog	A1a1a_28	A
140T-Dog	CTVT_1B2a1_32	1		795H-Dog	A1a1a_3	A
139T-Dog	CTVT_1B2a1_19	1		873H-Dog	A1a1a_3	A
38T-Dog	CTVT_1B2a1_33	1		773H-Dog	A1a1a_4	A
25T-Dog	CTVT_1B2a1_34	1		857H-Dog	A1a1a_4	A
22T-Dog	CTVT_1B2a1_34	1		126H-Dog	A1a1a_5	A
47T-Dog	CTVT_1B2a1_35	1		134H-Dog	A1a1a_6	A
48T1-Dog	CTVT_1B2a1_36	1		28H-Dog	A1a1a_7	A
39T-Dog	CTVT_1B2a1_34	1		415H-Dog	A1a1a_8	A
40T-Dog	CTVT_1B2a1_34	1		416H-Dog	A1a1a_9	A
90T-Dog	CTVT_1B2a1_34	1		338H-Dog	A1a1a1_1	A
37T-Dog	CTVT_1B2a1_37	1		385H-Dog	A1a1a1_1	A
24T-Dog	CTVT_1B2a1_19	1		494H-Dog	A1a1a1_1	A
266T-Dog	CTVT_1B2a1_19	1		505H-Dog	A1a1a1_1	A
267T-Dog	CTVT_1B2a1_19	1		714H-Dog	A1a1a1_1	A
44T-Dog	CTVT_1B2a1_38	1		814H-Dog	A1a1a1_1	A
89T-Dog	CTVT_1B2a1_39	1		828H-Dog	A1a1a1_1	A
512T-Dog	CTVT_1B2a1_40	1		364H-Dog	A1a1a1_2	A
88T-Dog	CTVT_1B2a1_40	1		271H-Dog	A1a1b_1	A
514T-Dog	CTVT_1B2a1_40	1		326H-Dog	A1a1b_1	A
23T-Dog	CTVT_1B2a1_41	1		413H-Dog	A1a1b_1	A
43T-Dog	CTVT_1B2a1_41	1		560H-Dog	A1a1b_1	A
2T-Dog	CTVT_1B2a2_1	1		816H-Dog	A1a1b_1	A
321T2-Dog	CTVT_1B2a2_2	1		706H1-Dog	A1a1b_10	A
324T2-Dog	CTVT_1B2a2_3	1		766H-Dog	A1a1b_11	A
801T-Dog	CTVT_1B2a2_4	1		769H-Dog	A1a1b_12	A
560T-Dog	CTVT_1B2b1_1	1		79H-Dog	A1a1b_13	A
525T-Dog	CTVT_1B2b1_2	1		875H-Dog	A1a1b_14	A
527T-Dog	CTVT_1B2b1_3	1		345H-Dog	A1a1b_2	A
649T-Dog	CTVT_1B2b1_4	1		588H-Dog	A1a1b_2	A
647T-Dog	CTVT_1B2b1_5	1		849H-Dog	A1a1b_2	A
650T-Dog	CTVT_1B2b1_6	1		196H-Dog	A1a1b_3	A
645T-Dog	CTVT_1B2b1_7	1		388H-Dog	A1a1b_4	A
644T-Dog	CTVT_1B2b1_4	1		411H-Dog	A1a1b_5	A
530T1-Dog	CTVT_1B2b1_8	1		437H-Dog	A1a1b_6	A
535T-Dog	CTVT_1B2b1_9	1		463H-Dog	A1a1b_7	A
814T-Dog	CTVT_1B2b1_10	1		551H-Dog	A1a1b_8	A
511T-Dog	CTVT_1B2b1_10	1		683H-Dog	A1a1b_9	A
457T-Dog	CTVT_1B2b1_10	1		693H-Dog	A1a1c_1	A
459T-Dog	CTVT_1B2b1_10	1		459H-Dog	A1a1d_1	A
453T-Dog	CTVT_1B2b1_11	1		511H-Dog	A1a1d_1	A
815T-Dog	CTVT_1B2b1_12	1		154H-Dog	A1a1d_2	A
454T-Dog	CTVT_1B2b1_13	1		277H-Dog	A1a1d_3	A
452T-Dog	CTVT_1B2b1_14	1		315H-Dog	A1a1d_4	A
824T-Dog	CTVT_1B2b1_15	1		317H-Dog	A1a1d_5	A
820T-Dog	CTVT_1B2b1_16	1		410H-Dog	A1a1d_6	A
823T-Dog	CTVT_1B2b1_10	1		432H-Dog	A1a1d_7	A
822T-Dog	CTVT_1B2b1_10	1		497H-Dog	A1a1d_8	A
821T-Dog	CTVT_1B2b1_10	1		450H-Dog	A1a1e_1	A
819T-Dog	CTVT_1B2b1_10	1		279H-Dog	A1b_1	A
816T-Dog	CTVT_1B2b1_10	1		308H-Dog	A1b_2	A
817T-Dog	CTVT_1B2b1_10	1		321H6-Dog	A1b_3	A
451T-Dog	CTVT_1B2b1_17	1		396H-Dog	A1b_4	A
455T1-Dog	CTVT_1B2b1_18	1		831H-Dog	A1b_5	A
456T-Dog	CTVT_1B2b1_19	1		812H-Dog	A1d1_1	A
432T-Dog	CTVT_1B2b1_20	1		550H-Dog	A1d1a_1	A
523T-Dog	CTVT_1B2b1_21	1		681H-Dog	A1d1a_1	A
179T1-Dog	CTVT_1B2b1_22	1		711H-Dog	A1d1a_13	A
558T-Dog	CTVT_1B2b1_23	1		781H-Dog	A1d1a_14	A
571T-Dog	CTVT_1B2b1_24	1		587H-Dog	A1d1a_2	A
92T-Dog	CTVT_1B2b1_25	1		22H-Dog	A1d1a_3	A
534T-Dog	CTVT_1B2b1_26	1		23H-Dog	A1d1a_3	A
93T-Dog	CTVT_1B2b1_27	1		391H-Dog	A1d1a_3	A
556T-Dog	CTVT_1B2b1_28	1		582H-Dog	A1d1a_3	A
575T-Dog	CTVT_1B2b1_29	1		89H-Dog	A1d1a_3	A
559T-Dog	CTVT_1B2b1_30	1		926H-Dog	A1d1a_3	A
98T-Dog	CTVT_1B2b1_31	1		584H-Dog	A1d1a_4	A
99T-Dog	CTVT_1B2b1_31	1		124H-Dog	A1d1a_5	A
100T-Dog	CTVT_1B2b1_32	1		713H-Dog	A1d1a_6	A
96T-Dog	CTVT_1B2b1_33	1		127H-Dog	A1d1a_7	A
95T-Dog	CTVT_1B2b1_34	1		377H-Dog	A1d1a_8	A
59T-Dog	CTVT_1B2b1_35	1		443H-Dog	A1d1a_9	A
4T-Dog	CTVT_1B2b1_36	1		52H-Dog	A1d1a_10	A
57T-Dog	CTVT_1B2b1_37	1		575H-Dog	A1d1a_11	A
60T-Dog	CTVT_1B2b1_38	1		598H-Dog	A1d1a_12	A
54T-Dog	CTVT_1B2b1_39	1		366H-Dog	A1d1a1_1	A
55T-Dog	CTVT_1B2b1_39	1		491H-Dog	A1d1a1_1	A
370T-Dog	CTVT_1B2b1_40	1		558H-Dog	A1d1a1_1	A
180T-Dog	CTVT_1B2b1_41	1		758H-Dog	A1d1a1_1	A
50T1-Dog	CTVT_1B2b1_42	1		815H-Dog	A1d1a1_1	A
61T-Dog	CTVT_1B2b1_43	1		819H-Dog	A1d1a1_1	A
62T-Dog	CTVT_1B2b1_44	1		824H-Dog	A1d1a1_1	A
49T-Dog	CTVT_1B2b1_45	1		851H-Dog	A1d1a1_1	A
53T-Dog	CTVT_1B2b1_46	1		453H-Dog	A1d1a1_10	A
56T-Dog	CTVT_1B2b1_46	1		468H-Dog	A1d1a1_11	A
361T-Dog	CTVT_1B2b2_1	1		516H1-Dog	A1d1a1_12	A
359T-Dog	CTVT_1B2b2_2	1		525H-Dog	A1d1a1_13	A
364T-Dog	CTVT_1B2b2_2	1		527H-Dog	A1d1a1_14	A
360T-Dog	CTVT_1B2b2_3	1		629H-Dog	A1d1a1_15	A
531T-Dog	CTVT_1B2b2_4	1		644H-Dog	A1d1a1_16	A
532T-Dog	CTVT_1B2b2_5	1		761H-Dog	A1d1a1_17	A
463T-Dog	CTVT_1B2b2_6	1		774H-Dog	A1d1a1_18	A
424T-Dog	CTVT_1B2b2_7	1		791H-Dog	A1d1a1_19	A
377T-Dog	CTVT_1B2b2_8	1		143H-Dog	A1d1a1_2	A
621T-Dog	CTVT_1B2b2_9	1		180H-Dog	A1d1a1_2	A
422T-Dog	CTVT_1B2b2_10	1		266H-Dog	A1d1a1_2	A
430T-Dog	CTVT_1B2b2_11	1		267H-Dog	A1d1a1_2	A
429T-Dog	CTVT_1B2b2_12	1		360H-Dog	A1d1a1_2	A
583T-Dog	CTVT_1B2b2_13	1		409H-Dog	A1d1a1_2	A
419T-Dog	CTVT_1B2b2_14	1		47H-Dog	A1d1a1_2	A
372T-Dog	CTVT_1B2b2_15	1		48H-Dog	A1d1a1_2	A
420T-Dog	CTVT_1B2b2_16	1		509H-Dog	A1d1a1_2	A
371T-Dog	CTVT_1B2b2_17	1		515H-Dog	A1d1a1_2	A
582T-Dog	CTVT_1B2b2_17	1		622H-Dog	A1d1a1_2	A
379T-Dog	CTVT_1B2b2_18	1		691H-Dog	A1d1a1_2	A
423T-Dog	CTVT_1B2b2_19	1		710H-Dog	A1d1a1_2	A
623T-Dog	CTVT_1B2b2_20	1		798H-Dog	A1d1a1_2	A
622T-Dog	CTVT_1B2b2_21	1		84H1-Dog	A1d1a1_2	A
624T-Dog	CTVT_1B2b2_22	1		823H-Dog	A1d1a1_20	A
625T-Dog	CTVT_1B2b2_22	1		853H-Dog	A1d1a1_21	A
414T-Dog	CTVT_1B2b2_23	1		604H-Dog	A1d1a1_22	A
428T-Dog	CTVT_1B2b2_24	1		661H-Dog	A1d1a1_23	A
426T1-Dog	CTVT_1B2b2_25	1		770H-Dog	A1d1a1_24	A
326T-Dog	CTVT_1B2b2_26	1		809H-Dog	A1d1a1_25	A
421T-Dog	CTVT_1B2b2_27	1		708H-Dog	A1d1a1_26	A
425T-Dog	CTVT_1B2b2_28	1		286H-Dog	A1d1a1_3	A
427T-Dog	CTVT_1B2b2_29	1		38H-Dog	A1d1a1_3	A
640T-Dog	CTVT_2A1	2		344H-Dog	A1d1a1_4	A
813T-Dog	CTVT_2A2	2		847H1-Dog	A1d1a1_4	A
810T1-Dog	CTVT_2A	2		855H-Dog	A1d1a1_4	A
667T-Dog	CTVT_2A	2		140H-Dog	A1d1a1_5	A
666T-Dog	CTVT_2A	2		265H-Dog	A1d1a1_5	A
639T1-Dog	CTVT_2A	2		100H1-Dog	A1d1a1_6	A
636T-Dog	CTVT_2A	2		339H-Dog	A1d1a1_7	A
609T-Dog	CTVT_2A	2		393H-Dog	A1d1a1_8	A
608T-Dog	CTVT_2A	2		394H-Dog	A1d1a1_9	A
607T-Dog	CTVT_2A	2		309H-Dog	A1d2a_1	A
606T-Dog	CTVT_2A	2		310H-Dog	A1d2a_1	A
469T-Dog	CTVT_2A	2		407H-Dog	A1d2a_1	A
434T-Dog	CTVT_2A	2		285H-Dog	A1f_1	A
346T-Dog	CTVT_2A	2		29H-Dog	A1f_1	A
433T-Dog	CTVT_2A	2		179H-Dog	A1f_2	A
610T-Dog	CTVT_2A3	2		539H-Dog	A1f_2	A
618T-Dog	CTVT_2A4	2		592H-Dog	A1f_2	A
812T-Dog	CTVT_2A5	2		25H-Dog	A1f_3	A
635T-Dog	CTVT_2A6	2		45H1-Dog	A1f_3	A
468T-Dog	CTVT_2A7	2		343H-Dog	A1f_4	A
32T-Dog	CTVT_2B1a1	2		43H-Dog	A1f_5	A
506T1-Dog	CTVT_2B1a2_1	2		460H-Dog	A1f_6	A
508T-Dog	CTVT_2B1a2_2	2		712H-Dog	A1f_7	A
394T-Dog	CTVT_2B1a2_3	2		870H1-Dog	A1f_8	A
500T-Dog	CTVT_2B1a2_4	2		95H1-Dog	A1f_9	A
385T-Dog	CTVT_2B1a2_5	2		705H1-Dog	A1h_1	A
386T-Dog	CTVT_2B1a2_6	2		704H1-Dog	A1h_2	A
505T-Dog	CTVT_2B1a2_7	2		793H-Dog	A2_1	A
382T-Dog	CTVT_2B1a2_8	2		794H-Dog	A2_1	A
33T-Dog	CTVT_2B1a3	2		138H-Dog	A2_2	A
34T-Dog	CTVT_2B1a3_1	2		152H-Dog	A2_3	A
803T-Dog	CTVT_2B1b1_1	2		268H1-Dog	A2_4	A
804T-Dog	CTVT_2B1b1_1	2		99H-Dog	A4a_1	A
802T-Dog	CTVT_2B1b1_2	2		594H-Dog	A5_1	A
805T-Dog	CTVT_2B1b1_2	2		600H-Dog	A5_2	A
415T-Dog	CTVT_2B1b1_3	2		106H-Dog	A6_1	A
209T-Dog	CTVT_2B1b1_4	2		435H-Dog	A6_1	A
631T-Dog	CTVT_2B1b1_5	2		102H-Dog	A6_2	A
123T-Dog	CTVT_2B1b1_6	2		103H-Dog	A6_2	A
120T1-Dog	CTVT_2B1b1_7	2		104H-Dog	A6_2	A
634T-Dog	CTVT_2B1b1_8	2		146H-Dog	A6_2	A
416T-Dog	CTVT_2B1b1_9	2		148H-Dog	A6_2	A
604T-Dog	CTVT_2B1b1_10	2		101H-Dog	A6_3	A
605T-Dog	CTVT_2B1b1_11	2		341H-Dog	B1_1	B
122T-Dog	CTVT_2B1b1_12	2		389H2-Dog	B1_1	B
431T1-Dog	CTVT_2B1b1_13	2		559H-Dog	B1_1	B
462T-Dog	CTVT_2B1b2	2		650H-Dog	B1_1	B
5T1-Dog	CTVT_2B1b3_1	2		740H-Dog	B1_1	B
6T1-Dog	CTVT_2B1b3_2	2		108H-Dog	B1_10	B
1T-Dog	CTVT_2B1b3_3	2		361H-Dog	B1_11	B
15T1-Dog	CTVT_2B1b3_4	2		514H-Dog	B1_12	B
17T1-Dog	CTVT_2B1b3_5	2		647H-Dog	B1_13	B
18T1-Dog	CTVT_2B1b3_5	2		649H-Dog	B1_14	B
7T-Dog	CTVT_2B1b3_6	2		739H-Dog	B1_15	B
467T-Dog	CTVT_2B1b3_7	2		850H-Dog	B1_16	B
642T1-Dog	CTVT_2B1b3_8	2		867H-Dog	B1_17	B
3T-Dog	CTVT_2B1b3_9	2		86H1-Dog	B1_18	B
682T-Dog	CTVT_2B1b4_1	2		927H-Dog	B1_19	B
683T-Dog	CTVT_2B1b4_2	2		135H-Dog	B1_2	B
466T-Dog	CTVT_2B1b4_3	2		835H-Dog	B1_2	B
685T-Dog	CTVT_2B1b4_4	2		91H-Dog	B1_2	B
694T-Dog	CTVT_2B1b4_5	2		585H-Dog	B1_20	B
790T-Dog	CTVT_2B1b4_6	2		601H-Dog	B1_21	B
875T-Dog	CTVT_2B1b4_7	2		512H-Dog	B1_22	B
795T-Dog	CTVT_2B1b4_8	2		586H-Dog	B1_23	B
686T-Dog	CTVT_2B1b4_9	2		595H-Dog	B1_24	B
798T-Dog	CTVT_2B1b4_10	2		833H-Dog	B1_25	B
866T-Dog	CTVT_2B1b4_11	2		110H-Dog	B1_26	B
687T-Dog	CTVT_2B1b4_12	2		335H-Dog	B1_27	B
874T-Dog	CTVT_2B1b4_13	2		446H-Dog	B1_28	B
793T-Dog	CTVT_2B1b4_14	2		513H-Dog	B1_29	B
794T-Dog	CTVT_2B1b4_14	2		694H-Dog	B1_3	B
792T-Dog	CTVT_2B1b4_14	2		836H-Dog	B1_3	B
465T-Dog	CTVT_2B1b4_15	2		817H-Dog	B1_30	B
693T-Dog	CTVT_2B1b4_16	2		807H-Dog	B1_31	B
869T-Dog	CTVT_2B1b4_3	2		83H1-Dog	B1_32	B
873T-Dog	CTVT_2B1b4_17	2		856H-Dog	B1_33	B
867T-Dog	CTVT_2B1b4_18	2		226H-Dog	B1_34	B
868T-Dog	CTVT_2B1b4_18	2		596H-Dog	B1_35	B
681T-Dog	CTVT_2B1b4_18	2		638H-Dog	B1_36	B
791T-Dog	CTVT_2B1b4_19	2		757H-Dog	B1_37	B
691T-Dog	CTVT_2B1b4_20	2		597H-Dog	B1_38	B
680T-Dog	CTVT_2B1b4_21	2		423H-Dog	B1_39	B
684T-Dog	CTVT_2B1b4_19	2		504H-Dog	B1_4	B
796T-Dog	CTVT_2B1b4_22	2		590H-Dog	B1_4	B
652T-Dog	CTVT_2B1b4_23	2		635H-Dog	B1_4	B
612T-Dog	CTVT_2B1b4_23	2		639H-Dog	B1_4	B
653T-Dog	CTVT_2B1b4_23	2		530H1-Dog	B1_40	B
589T-Dog	CTVT_2B1b5_1	2		490H-Dog	B1_41	B
597T-Dog	CTVT_2B1b5_1	2		572H-Dog	B1_41	B
594T-Dog	CTVT_2B1b5_2	2		655H-Dog	B1_41	B
599T-Dog	CTVT_2B1b5_3	2		813H-Dog	B1_41	B
600T-Dog	CTVT_2B1b5_4	2		24H-Dog	B1_42	B
591T-Dog	CTVT_2B1b5_5	2		363H-Dog	B1_43	B
590T-Dog	CTVT_2B1b5_6	2		709H-Dog	B1_44	B
588T-Dog	CTVT_2B1b5_7	2		764H-Dog	B1_45	B
584T-Dog	CTVT_2B1b5_8	2		82H1-Dog	B1_46	B
595T1-Dog	CTVT_2B1b5_9	2		859H-Dog	B1_47	B
601T-Dog	CTVT_2B1b5_10	2		90H-Dog	B1_48	B
596T-Dog	CTVT_2B1b5_11	2		137H-Dog	B1_5	B
598T-Dog	CTVT_2B1b5_12	2		139H-Dog	B1_5	B
587T-Dog	CTVT_2B1b5_13	2		26H-Dog	B1_5	B
592T-Dog	CTVT_2B1b5_14	2		40H-Dog	B1_5	B
335T-Dog	CTVT_2B1b5_15	2		41H-Dog	B1_5	B
341T-Dog	CTVT_2B1b5_16	2		44H-Dog	B1_5	B
848T-Dog	CTVT_2B1b5_17	2		523H-Dog	B1_6	B
343T-Dog	CTVT_2B1b5_18	2		624H-Dog	B1_6	B
851T-Dog	CTVT_2B1b5_18	2		96H1-Dog	B1_6	B
338T-Dog	CTVT_2B1b5_19	2		469H-Dog	B1_7	B
856T-Dog	CTVT_2B1b5_20	2		608H-Dog	B1_7	B
858T-Dog	CTVT_2B1b5_21	2		609H-Dog	B1_7	B
133T-Dog	CTVT_2B1b5_22	2		667H-Dog	B1_7	B
345T-Dog	CTVT_2B1b5_22	2		666H-Dog	B1_8	B
585T-Dog	CTVT_2B1b5_23	2		790H-Dog	B1_8	B
586T-Dog	CTVT_2B1b5_24	2		498H-Dog	B1_9	B
847T-Dog	CTVT_2B1b5_25	2		874H-Dog	B1_9	B
855T-Dog	CTVT_2B1b5_26	2		402H-Dog	B2_1	B
344T-Dog	CTVT_2B1b5_27	2		151H-Dog	C_1	C
850T-Dog	CTVT_2B1b5_28	2		109H-Dog	C1_1	C
339T-Dog	CTVT_2B1b5_29	2		441H-Dog	C1_1	C
134T-Dog	CTVT_2B1b5_30	2		501H-Dog	C1_10	C
125T-Dog	CTVT_2B1b5_30	2		605H-Dog	C1_11	C
853T-Dog	CTVT_2B1b5_31	2		680H-Dog	C1_12	C
387T-Dog	CTVT_2B1c1_1	2		771H-Dog	C1_13	C
498T-Dog	CTVT_2B1c1_2	2		555H-Dog	C1_14	C
507T-Dog	CTVT_2B1c1_3	2		93H1-Dog	C1_14	C
495T-Dog	CTVT_2B1c1_4	2		421H-Dog	C1_15	C
391T-Dog	CTVT_2B1c1_5	2		556H-Dog	C1_16	C
504T-Dog	CTVT_2B1c1_5	2		591H-Dog	C1_17	C
124T-Dog	CTVT_2B1c2	2		623H-Dog	C1_18	C
126T-Dog	CTVT_2B1c2	2		707H1-Dog	C1_19	C
849T-Dog	CTVT_2B1c3	2		383H-Dog	C1_2	C
854T-Dog	CTVT_2B1c3	2		425H1-Dog	C1_2	C
857T-Dog	CTVT_2B1c3	2		692H-Dog	C1_2	C
389T1-Dog	CTVT_2B1c4	2		820H-Dog	C1_2	C
389T2-Dog	CTVT_2B1c4	2		645H-Dog	C1_3	C
390T-Dog	CTVT_2B1c4	2		738H-Dog	C1_3	C
502T1-Dog	CTVT_2B1c5	2		313H-Dog	C1_4	C
383T-Dog	CTVT_2B1c6_1	2		821H-Dog	C1_4	C
501T-Dog	CTVT_2B1c6_2	2		149H-Dog	C1_5	C
388T-Dog	CTVT_2B1c6_3	2		281H-Dog	C1_6	C
497T-Dog	CTVT_2B1c6_3	2		365H-Dog	C1_7	C
381T-Dog	CTVT_2B1c6_4	2		404H-Dog	C1_8	C
499T-Dog	CTVT_2B1c6_5	2		461H-Dog	C1_9	C
393T-Dog	CTVT_2B1c6_6	2		324H5-Dog	C2_1	C
509T-Dog	CTVT_2B1c7	2		37H-Dog	C2_1	C
859T-Dog	CTVT_2B1c8_1	2		39H-Dog	C2_1	C
861T-Dog	CTVT_2B1c8_2	2		535H-Dog	C2_1	C
862T-Dog	CTVT_2B1c8_1	2		621H-Dog	C2_1	C
860T-Dog	CTVT_2B1c8_1	2		682H-Dog	C2_1	C
196T-Dog	CTVT_2B1c8	2		687H-Dog	C2_1	C
336T-Dog	CTVT_2B1c8	2		756H-Dog	C2_1	C
638T-Dog	CTVT_2B1d1	2		832H-Dog	C2_1	C
773T1-Dog	CTVT_2B1d2_1	2		136H-Dog	C2_2	C
762T-Dog	CTVT_2B1d2_2	2		367H-Dog	C2_3	C
759T-Dog	CTVT_2B1d2_3	2		684H-Dog	C2_4	C
756T-Dog	CTVT_2B1d2_4	2		775H-Dog	C2_5	C
769T1-Dog	CTVT_2B1d2_5	2		808H-Dog	C2_6	C
772T1-Dog	CTVT_2B1d2_6	2		865H-Dog	C2_7	C
80T-Dog	CTVT_2B1d2_7	2		866H-Dog	C2_8	C
775T2-Dog	CTVT_2B1d2_8	2		589H-Dog	C2_9	C
771T1-Dog	CTVT_2B1d2_9	2		379H-Dog	Unassigned	Unassigned
86T-Dog	CTVT_2B1d2_10	2		439H-Dog	Unassigned	Unassigned
84T-Dog	CTVT_2B1d2_6	2		4H-Dog	Unassigned	Unassigned
81T-Dog	CTVT_2B1d2_11	2		854H-Dog	Unassigned	Unassigned
79T-Dog	CTVT_2B1d2_6	2		386H-Dog	Unassigned	Unassigned
758T-Dog	CTVT_2B1d2_6	2		422H-Dog	Unassigned	Unassigned
82T-Dog	CTVT_2B1d2_6	2		92H-Dog	Unassigned	Unassigned
767T-Dog	CTVT_2B1d2_12	2
761T1-Dog	CTVT_2B1d2_13	2
757T-Dog	CTVT_2B1d2_14	2
362T-Dog	CTVT_2B1e	2
763T-Dog	CTVT_2B1f1_1	2
85T-Dog	CTVT_2B1f1_2	2
764T-Dog	CTVT_2B1f1_3	2
83T-Dog	CTVT_2B1f1_4	2
774T1-Dog	CTVT_2B1f2_1	2
760T-Dog	CTVT_2B1f2_2	2
766T1-Dog	CTVT_2B1f2_3	2
770T1-Dog	CTVT_2B1f2_4	2
830T-Dog	CTVT_2B1g1_1	2
271T-Dog	CTVT_2B1g1_2	2
281T-Dog	CTVT_2B1g1_3	2
437T-Dog	CTVT_2B1g2_1	2
402T-Dog	CTVT_2B1g2_2	2
405T-Dog	CTVT_2B1g2_3	2
435T-Dog	CTVT_2B1g2_4	2
443T-Dog	CTVT_2B1g2_4	2
829T-Dog	CTVT_2B1g2_4	2
439T-Dog	CTVT_2B1g2_5	2
828T-Dog	CTVT_2B1g2_6	2
440T-Dog	CTVT_2B1g2_6	2
436T-Dog	CTVT_2B1g2_7	2
831T-Dog	CTVT_2B1g2_8	2
827T-Dog	CTVT_2B1g2_9	2
441T-Dog	CTVT_2B1g2_9	2
442T-Dog	CTVT_2B1g2_9	2
438T-Dog	CTVT_2B1g2_9	2
832T-Dog	CTVT_2B1g2_10	2
407T-Dog	CTVT_2B1g2_11	2
711T1-Dog	CTVT_2B1g2_12	2
714T-Dog	CTVT_2B1g2_13	2
710T-Dog	CTVT_2B1g2_14	2
704T1-Dog	CTVT_2B1g2_15	2
706T1-Dog	CTVT_2B1g2_16	2
151T-Dog	CTVT_2B1g2_17	2
148T-Dog	CTVT_2B1g2_18	2
146T-Dog	CTVT_2B1g2_18	2
110T-Dog	CTVT_2B1g2_19	2
107T-Dog	CTVT_2B1g2_20	2
105T-Dog	CTVT_2B1g2_21	2
106T-Dog	CTVT_2B1g2_21	2
11T-Dog	CTVT_2B1g2_22	2
104T-Dog	CTVT_2B1g2_23	2
103T-Dog	CTVT_2B1g2_24	2
108T-Dog	CTVT_2B1g2_25	2
109T-Dog	CTVT_2B1g2_25	2
149T-Dog	CTVT_2B1g2_26	2
152T-Dog	CTVT_2B1g2_27	2
226T-Dog	CTVT_2B1g2_27	2
154T-Dog	CTVT_2B1g2_28	2
230T-Dog	CTVT_2B1g2_29	2
231T-Dog	CTVT_2B1g2_29	2
232T-Dog	CTVT_2B1g2_29	2
234T-Dog	CTVT_2B1g2_29	2
233T-Dog	CTVT_2B1g2_30	2
235T-Dog	CTVT_2B1g2_31	2
273T-Dog	CTVT_2B1g2_31	2
275T-Dog	CTVT_2B1g2_31	2
153T-Dog	CTVT_2B1g2_32	2
274T-Dog	CTVT_2B1g2_32	2
276T-Dog	CTVT_2B1g2_33	2
279T-Dog	CTVT_2B1g2_33	2
375T-Dog	CTVT_2B1g2_33	2
102T-Dog	CTVT_2B1g2_34	2
705T1-Dog	CTVT_2B1g2_35	2
101T-Dog	CTVT_2B1g2_36	2
708T-Dog	CTVT_2B1g2_37	2
409T-Dog	CTVT_2B1g2_38	2
315T-Dog	CTVT_2B1g2_39	2
309T-Dog	CTVT_2B1g2_40	2
310T-Dog	CTVT_2B1g2_41	2
317T-Dog	CTVT_2B1g2_42	2
408T-Dog	CTVT_2B1g2_40	2
412T-Dog	CTVT_2B1g2_40	2
404T-Dog	CTVT_2B1g2_43	2
400T-Dog	CTVT_2B1g2_44	2
410T-Dog	CTVT_2B1g2_45	2
308T-Dog	CTVT_2B1g2_40	2
396T-Dog	CTVT_2B1g2_46	2
406T-Dog	CTVT_2B1g2_47	2
703T-Dog	CTVT_2B1g2_48	2
313T-Dog	CTVT_3A1	3
366T-Dog	CTVT_3A2a1	3
367T-Dog	CTVT_3A2a2	3
365T-Dog	CTVT_3A2a3	3
363T-Dog	CTVT_3A2a4	3
369T-Dog	CTVT_3A2b1_1	3
342T-Dog	CTVT_3A2b1_2	3
740T-Dog	CTVT_3A2b1_3	3
739T-Dog	CTVT_3A2b1_4	3
782T-Dog	CTVT_3A2b1_5	3
738T-Dog	CTVT_3A2b1_6	3
464T-Dog	CTVT_3A2b1_7	3
839T1-Dog	CTVT_3A2b1_8	3
839T2-Dog	CTVT_3A2b1_8	3
555T-Dog	CTVT_3A2b2_1	3
564T-Dog	CTVT_3A2b2_1	3
551T-Dog	CTVT_3A2b2_2	3
550T-Dog	CTVT_3A2b2_3	3
572T-Dog	CTVT_3A2b2_4	3
540T-Dog	CTVT_3A2b2_5	3
94T-Dog	CTVT_3A3	3
411T-Dog	CTVT_3A4	3
270T-Dog	CTVT_4A1	4
399T-Dog	CTVT_4A2	4
401T-Dog	CTVT_4B	4
627T1-Dog	CTVT_5	5
628T1-Dog	CTVT_5	5
