# Supplementary material for: Mitochondrial genetic diversity, selection and recombination in a canine transmissible cancer
Source: eLife. 2016 May 17;5:e14552. doi: 10.7554/eLife.14552 (PMC4869914; doi:10.7554/eLife.14552)
Supplement: Supplementary file 13. — Samples with very high coverage of the mitochondrial genome were excluded from the indel analysis (see Materials and methods 'Indel calling-Extraction and filtering'). Supplementary file 13 is included as accompanying zip file. DOI: http://dx.doi.org/10.7554/eLife.14552.027 [file elife-14552-supp13.zip]

Archive with 1 entries (1 files):
- Supplementary_file_13.7z
